# Supplementary material for: Absence of nuclear receptors LXRs impairs immune response to androgen deprivation and leads to prostate neoplasia
Source: PLoS Biol. 2020 Dec 7;18(12):e3000948. doi: 10.1371/journal.pbio.3000948 (PMC7752095; doi:10.1371/journal.pbio.3000948)
Supplement: S1 Data — All numerical raw data are combined in a single Excel file, “S1_Data.” This file consists of several spreadsheets. Each spreadsheet contains the raw data of 1 subfigure. (XLSX) [file pbio.3000948.s008.xlsx]

## Sheet: Fig1A
CW_Sh	CW_Cx	LXR_DKO_Sh	LXR_DKO_Cx
0.0415	0.0139	0.0827	0.0224
0.0825	0.0096	0.0776	0.0327
0.0843	0.0133	0.0645	0.0189
0.0712	0.0164	0.0682	0.0212
0.0621	0.0123	0.0767	0.0276
0.078	0.0095	0.0518	0.017
0.0783	0.0089	0.0537	0.0167
0.0793	0.0121	0.0634	0.0158
0.0527	0.0097	0.0531	0.0141
0.0545			0.019

## Sheet: Fig1D
AR
CW_Sh	CW_Cx	LXR_DKO_Sh	LXR_DKO_Cx
0.8857032	2.834434405	0.816513043	2.663841196
0.870183046	3.819083709	0.694021261	2.191111505
1.009823055	4.384364999	0.805765916	3.163071603
1.300785415	4.224548405	1.129957273	2.847241931
0.856572376	2.804699294	0.983329291	3.512202993
1.076932908		0.952001337	3.047772962

## Sheet: Fig1E
Fkbp5				Mme				Pbsn
CW_Sh	CW_Cx	LXR_DKO_Sh	LXR_DKO_Cx	CW_Sh	CW_Cx	LXR_DKO_Sh	LXR_DKO_Cx	CW_Sh	CW_Cx	LXR_DKO_Sh	LXR_DKO_Cx
0.898745633	0.108395381	1.061708465	0.274458225	0.97571622	0.028391029	0.97911568	0.085605567	1.002844338	0.011228981	0.663605178	0.021239729
0.642927275	0.25725245	0.458874103	0.029390776	0.997126869	0.072806215	0.738277699	0.010258739	2.232890495	0.013433611	1.049692662	0.004995313
0.788214126	0.331145764	0.715438783	0.182990565	0.942078332	0.055004888	0.949088584	0.052832599	0.564547895	0.023463906	0.737703196	0.019743826
1.494472114	0.226681325	1.675644536	0.181315444	1.171745254	0.044441243	1.145584763	0.083594176	1.119993032	0.016503607	1.086493321	0.011763168
0.711269273	0.216188084	0.610493081	0.198717863	0.806191301	0.060680212	1.039529494	0.071108606	0.685799765	0.011999816	3.082651548	0.025749467
1.464371579		1.113170662	0.189452888	1.107142023		0.913855658	0.060749037	0.393924475		1.657310699	0.013887046

## Sheet: Fig2C
CW_Sh	CW_Cx	LXR_DKO_Sh	LXR_DKO_Cx
1.5	3.93	3.43	11.2
1.75	3.19	3.87	28.9
2.72	5.43	1.47	8.17
1.19	7.63	4.18	21.2
1.43	4.21	3.89	10.2
1.65	3.91	3.87	39
2.58	4.56	1.36	8.55
1.07	3.86	3.59	26

## Sheet: Fig2E
T4/live_cells				B/live_cells				MPs/live_cells				MOs/live_cells
CW_Sh	CW_Cx	LXR_DKO_Sh	LXR_DKO_Cx	CW_Sh	CW_Cx	LXR_DKO_Sh	LXR_DKO_Cx	CW_Sh	CW_Cx	LXR_DKO_Sh	LXR_DKO_Cx	CW_Sh	CW_Cx	LXR_DKO_Sh	LXR_DKO_Cx
0.056	0.52	0.86	2.16	0.042	0.91	0.22	0.81	0.496	0.84	0.787	1.95	0.074	0.1	0.079	0.18
0.12	0.31	0.3	3.42	0.099	0.27	0.21	9.64	0.525	0.62	1.04	6.82	0.084	0.044	0.086	0.41
0.49	0.46	0.15	2.18	0.62	0.19	0.046	0.29	0.883	1.181	0.46	1.42	0.052	0.11	0.04	0.11
0.11	0.63	0.38	3.65	0.18	0.44	0.12	4.1	0.451	1.38	1.632	4.41	0.03	0.065	0.21	0.37

## Sheet: Fig2G
CW_Sh	CW_Cx	LXR_DKO_Sh	LXR_DKO_Cx
1.05	2.36	1.34	3.44
0.95	1.98	1.66	12.4
1.27	0.94	0.73	9.49
0.69	1.27	2.27	1.83

## Sheet: Fig4C
Phagocytic Index F4-80/CFSE
CW	DKO
88.53	50.36
92.93	41.07
88.17	39.43
82.32	49.25
69.93	34.27
42.28	64.54

## Sheet: Fig4D
CW	LXR_DKO
88.53	50.36
92.93	41.07
88.17	39.43
82.32	49.25
69.93	34.27
42.28	64.54

## Sheet: Fig5A
	LXR_DKO_Cx
OXIDATIVE_PHOSPHORYLATION	-2.13
UNFOLDED_PROTEIN_RESPONSE	-2.03
PROTEIN_SECRETION	-1.96
ANDROGEN_RESPONSE	-1.66
APICAL_JUNCTION	1.4
ANGIOGENESIS	1.52
IL2_STAT5_SIGNALING	1.61
COAGULATION	1.62
COMPLEMENT	1.63
HEDGEHOG_SIGNALING	1.64
INTERFERON_ALPHA_RESPONSE	1.64
INTERFERON_GAMMA_RESPONSE	1.78
KRAS_SIGNALING_UP	1.79
IL6_JAK_STAT3_SIGNALING	1.79
TNFA_SIGNALING_VIA_NFKB	1.8
EPITHELIAL_MESENCHYMAL_TRANSITION	1.8
INFLAMMATORY_RESPONSE	1.86
ALLOGRAFT_REJECTION	1.96

## Sheet: Fig5D
Il1b				Il6				Tnf
CW_Sh	CW_Cx	LXR_DKO_Sh	LXR_DKO_Cx	CW_Sh	CW_Cx	LXR_DKO_Sh	LXR_DKO_Cx	CW_Sh	CW_Cx	LXR_DKO_Sh	LXR_DKO_Cx
1.123051955	9.724871566	1.021024125	60.48032017	1.209267944	1.406285724	0.285764731	8.607551259	0.451340303	2.995106351	0.566124328	25.60219336
0.476335154	8.771180098	1.189187683	8.713201581	1.400215697	0.686468304	0.25867668	2.22227894	1.114423509	3.194914017	0.916668475	2.176332365
1.015980318	5.071034602	1.839130648	55.82846809	0.522877722	2.357152265	0.417218685	18.44453499	1.712597985	2.03960362	0.851962897	33.41038009
1.604423558	6.780074729	2.864280037	16.98400248	0.344147387	1.803337754	0.672930511	6.121848288	0.928572516	1.492011631	0.684685469	18.06684987
0.665396485		2.183285337	43.06644276	0.291513651		0.344147387	14.52473685	1.231418322		0.788470818	51.94096831
1.114812529		1.313241076	90.33985467	2.231977599			40.23761621	0.561647365		0.942209201	52.27797385

[truncated: 9 more sheets: Fig5E, Fig6D, Fig6E, Fig6H, Fig6I, Fig7A, Fig7C, FigS2C, FigS4]
