# Supplementary material for: Absence of nuclear receptors LXRs impairs immune response to androgen deprivation and leads to prostate neoplasia
Source: PLoS Biol. 2020 Dec 7;18(12):e3000948. doi: 10.1371/journal.pbio.3000948 (PMC7752095; doi:10.1371/journal.pbio.3000948)
Supplement: S2 Data — RNA sequencing data from CW Cx versus CW Sh mice and LXR DKO Cx versus LXR DKO Sh mice. CW, control wild-type; Cx, castrated; LXR DKO, LXR alpha and beta double knock-out; Sh, sham-operated. (XLSM) [file pbio.3000948.s009.xlsm]

## Sheet: Expression_norm_RLE
	CW_Castre_1_SVBN37_S2	CW_Castre_2_SVBN38_S2	CW_Castre_3_SVBN40_S2	CW_Castre_4_SVBN41_S2	CW_Sham_1_SVBN32_S1	CW_Sham_2_SVBN33_S1	CW_Sham_3_SVBN34_S1	CW_Sham_4_SVBN35_S1	DH_Castre_1_SVBN49_S2	DH_Castre_2_SVBN51_S2	DH_Castre_3_SVBN52_S2	DH_Castre_4_SVBN53_S2	DH_Sham_1_SVBN42_S1	DH_Sham_2_SVBN43_S1	DH_Sham_3_SVBN46_S1	DH_Sham_4_SVBN47_S1
0610005C13Rik	2.99865858176166	2.03712347003749	2.59910489480803	2.34098617511482	2.96340564417997	2.89984305160689	2.22226784590049	3.38530399057016	1.92547924084347	3.40552681673422	3.88226446054713	1.61182227737632	3.89178936811924	3.69140918019821	4.15626799995763	3.04144465842375
0610007P14Rik	9.82422237193076	9.59177195628721	9.99135214770028	9.77194894202169	10.0265832822413	10.0987625990569	10.1747672672424	10.107730550235	10.2688888228317	9.98230895645522	9.96479235064508	10.010170893345	10.3158632166003	10.227432455155	10.1539924413598	10.1357498616731
0610009B22Rik	9.67177780299759	8.99901738900462	9.27667007992159	9.43101654493255	9.79222380326647	9.77343905242622	9.82037518656592	9.66541767148202	9.88712460614449	9.27607649907275	8.91580075344445	9.35065493058508	9.7956082066306	9.94950172843235	9.74453263961916	9.81738437921814
0610009E02Rik	6.07530517102479	4.85491197581661	5.2259520635478	5.8813577598501	7.60577171981606	7.57028053017986	6.74579730224851	7.91857428009775	7.03492329121212	5.02983776512007	5.27805379703775	5.29959982300323	7.71690586835208	8.13490729764318	7.9855923897959	7.92235984589064
0610009L18Rik	5.05920874121729	5.61812378840954	6.58663248807504	5.93028092072953	6.24404842897238	7.07806141922014	6.30767671405129	6.95231070141578	5.86720255502737	5.84849330453325	5.64300727688157	6.01675641208394	6.91172568927768	7.27104827227818	7.05075425732028	6.88480600332714
0610009O20Rik	10.0130119282974	9.8082886882082	10.3634551001222	9.79854365302092	9.6680974148926	10.0468162417569	9.97202366129792	10.1563219820182	10.7263639737152	10.3275778033141	10.1098124451779	9.80989697402458	10.0663107806952	10.5887385027897	10.3745421617897	10.2820481549407
0610010F05Rik	9.42263537039158	9.3745185892137	8.88110428704658	9.84712472512379	10.0100299790232	9.49520525339893	9.84933360095165	9.684871221414	9.1239335783389	8.94913864539384	9.69259119268672	9.61433070286529	9.83440921791434	9.30877254715693	9.2953448887516	9.41439520771142
0610010K14Rik	6.49433887237021	5.92498059586	6.12523447212497	6.3633422780313	6.66241258873326	6.13918517816719	5.60470676383884	6.25913382985156	5.60219293803828	6.31636220869934	5.9936000384253	6.25550964647662	5.86060801753727	5.60512457543646	6.09427072987358	5.80663201261868
0610011F06Rik	9.42263537039158	9.25133022476783	9.52868387697684	8.99528008527934	9.64684021136452	10.1468486020838	9.90372345882699	10.3876077142152	10.3971830306024	9.99728692563814	9.93724396665606	9.65046354314914	10.2961425887256	10.9034828815491	10.8539450594172	10.7368897677945
0610012D04Rik	0	2.03712347003749	0	3.19108518875107	0	2.54784190553391	0	1.36448650230908	1.26262261394574	0	1.44268676255218	1.90374607635191	0	0	2.02150623860378	0
0610012G03Rik	4.67095234498241	4.55495179443812	4.40846888914222	4.34453170613074	4.901997655864	5.92568926635054	5.03449242783528	6.10262464961271	6.25857570505591	5.72305424587709	6.60322439525268	6.11989322061958	4.84235620578365	6.79765694762985	6.73569240380918	6.54819508840778
0610025J13Rik	0	1.73474120620016	1.008502061662	0	0	0	0	0	0	0	0	0	1.44915249491712	0	0	0
0610030E20Rik	11.5806681477732	10.9585940697306	11.2948160705136	11.241125519485	11.7502934932145	11.0799117562376	11.1370461570375	11.061028221942	10.9106863535663	10.9992889484921	10.8144894420597	10.8626534279545	11.137214880601	10.7446900386023	10.765412429169	10.8520196970927
0610031J06Rik	12.4288216658013	11.7234661124959	11.8210806203307	11.373055708808	13.2771071327854	13.2554102874431	13.1060954057235	13.2596800087772	13.4936246602005	11.8067283049308	11.4383452701251	11.8898897434897	13.2829163265235	13.4782436097597	13.3679644941808	13.377341355338
0610031O16Rik	0	0	0	1.01194077041388	3.24785723150491	3.7998026622351	2.82993874362309	3.58783618131275	1.26262261394574	0.970601899770228	0	2.84179795845197	2.98584724435694	1.31606467913999	2.02150623860378	3.95105635442809
0610037L13Rik	11.198216517532	11.0705923912748	11.349543834809	11.3178204403964	10.8065516654543	11.0383962243215	11.0077253369275	11.1823315180296	10.7686363905953	11.1086638904634	10.6123906549313	10.9522247680231	11.3794880916449	11.1877424186347	11.1991430748656	11.3669232433536
0610038B21Rik	3.522162186984	3.66003747332753	4.26399444368715	2.8277647083988	1.4329099499725	3.41888857859278	2.55786382592348	2.86777521882875	1.92547924084347	0	0	2.35410033572452	1.44915249491712	0	3.34769737592296	1.29079604074836
0610039K10Rik	1.85687094489734	2.99721897875023	2.33550744700781	0	3.24785723150491	4.10086245275636	1.7841587896661	4.19560846888449	1.26262261394574	0	0.894630072027562	2.97353567033465	3.71296243259894	1.31606467913999	3.11273124120989	0
0610040B10Rik	6.6902252066735	5.96137353123496	5.30192428513421	6.34541672908575	5.95876538752174	5.80579136814461	5.9566234718394	6.7134192037547	5.99930503299184	4.94248626692611	5.89290223821522	5.19549955761657	6.61333506643404	6.75848876310269	5.84828191701926	6.10834918832228
0610040F04Rik	0	0	2.33550744700781	0	0	0	0	0	0	0	0	0	0	0	0	0
0610040J01Rik	10.1324131276394	11.2370838867634	10.6715798850297	10.2561848401785	11.7032627354987	11.5001579429021	11.29834963936	11.6787127341816	10.9180085546986	11.1766316012066	10.9352425881671	11.6735413622517	11.4418418748407	11.9806753376291	11.6874764629719	11.5331830143444
0610043K17Rik	4.98150892746678	5.54806330563026	4.60121434729369	5.11055241466056	4.52974579645016	4.23070203334558	3.85229523643185	3.14962245883649	2.3779414185677	5.55653929008583	4.43424088414821	3.66138480140317	4.44398533763605	3.31312401067821	2.48287716554336	3.04144465842375
1010001B22Rik	3.90545970512533	2.99721897875023	4.7712174174036	4.19239745198747	2.1374428259136	4.45983937435264	2.82993874362309	1.36448650230908	6.9061904794473	5.64219781713544	4.74276043432548	4.38393277375807	6.02298056906689	4.5452209763092	4.91028696792302	3.27497440924676
1010001N08Rik	4.1381052320447	4.60181408174897	4.47561958770307	4.66669586022986	0	0	2.22226784590049	0	3.90623167215722	2.53562749622837	5.66760039808774	0	2.63027221807751	1.99266699927308	1.33915865678527	0
1100001G20Rik	2.99865858176166	2.99721897875023	2.33550744700781	3.19108518875107	0	0	0	0	3.23202987876636	3.8515203961059	5.21270904336735	4.82875106320916	0	0	0	0
1110001J03Rik	7.60765344326934	7.71793552241133	8.4473580080796	7.87543044409786	7.50136102804582	8.31888173483567	7.84254167573172	8.35311705732813	8.94707845540503	8.79247257316115	8.62695778559435	8.04182741643586	8.50937902024599	9.57142775973705	9.39050505666656	9.12773449650217
1110002E22Rik	2.42501696426677	6.94974993149727	3.60051153911602	1.01194077041388	3.48535529016583	3.1825834461223	0	1.36448650230908	1.92547924084347	3.11724022821504	4.69570771397802	1.61182227737632	0	0	1.33915865678527	0
1110002J07Rik	4.20800312906593	3.25349399326913	3.7160969031581	2.34098617511482	5.65240950597537	4.23070203334558	4.5981073169998	5.02223164467859	3.23202987876636	3.64568967620888	4.54457570636211	4.56194570879694	4.19414698113345	1.31606467913999	2.48287716554336	3.27497440924676
1110002L01Rik	9.46963614372731	9.10040626927086	9.16667175730797	9.30914793744182	9.29912959244705	8.67882312234334	9.32776852981069	8.95732463806156	8.98741197448261	8.97688139295672	8.72979958543229	8.98741774032131	8.9639858497548	8.6012642688307	8.62844417096297	8.54219594943909
1110004E09Rik	8.91993907288797	8.52082738344552	8.92080096979385	8.57061490875503	8.57015687101086	9.09155658063636	9.08317331822549	9.01115693265061	9.10572735804321	8.63073707635605	8.94123841360649	8.58044917517471	8.94890936745666	9.34558044649638	8.93843852684982	9.21811516042972
1110004F10Rik	10.7143225313124	10.6856562783684	10.9343176768554	11.0003359381327	11.3244395912699	11.2066430337189	11.2028495722375	11.208490216699	10.930475081496	10.8324078880958	10.8096635957334	10.9204322625504	11.0515920811156	11.2666335597819	10.9893161107921	11.0744619189192
1110007C09Rik	7.39186643010542	8.48377684586547	8.15644589391938	7.57824689643882	7.99030941007358	8.91928952460263	8.39168218182771	8.91558982334386	8.80536180284733	9.43052457356383	9.3774489310612	9.15810914399591	8.74290754902796	9.82232397770354	9.80006139046287	9.48308074893776
1110008E08Rik	0	0	0	0	0	0	0	0	0	0	0	0	0	0	0	0
1110008F13Rik	11.0000517189979	9.97664652151498	10.3545631889142	10.360271837664	12.0083851069541	11.5351414281201	11.6621142608432	11.6279291050021	11.1961422844765	10.261440231591	10.2000330983862	10.4743565676916	11.6542539942345	11.5464841635062	11.5447871351957	11.4557942516323
1110008L16Rik	8.89895954353257	8.59798118545644	8.69287013443403	8.53941890848949	8.74610001328036	8.36910022125827	8.45836243701528	8.42759178344918	9.1239335783389	8.24912260091122	8.52969644816176	8.73929252956306	9.08384892685399	8.98317196713977	8.45058651763847	8.5917228880353
1110008P14Rik	8.69804299164638	7.8977013748009	6.70329118889733	6.63825264575902	8.49057201700496	9.07003105703413	8.71904047866262	9.33692406455689	10.8408587316362	8.68556746616819	9.62041559446945	9.30291790836348	8.88169362009549	10.4059633157995	10.4057935620994	9.86739683607732
1110012L19Rik	9.45892492241857	9.63183792489563	9.85298622647842	9.85506487177971	9.5843203895683	9.62782020837876	9.7025915166798	9.80910527494569	9.20484410633613	9.48370538066277	9.3415996985837	9.44447806986423	9.52105434823645	9.42589879924601	9.24166082457311	9.66375891896873
1110015O18Rik	0	2.49988305724624	0	1.01194077041388	0	1.38728697820191	0	0	0	0	0	0	0	0	0	0
1110017D15Rik	0.906175327764732	3.74599616490118	2.01273437694581	3.4810691306941	2.60874356949346	3.62188084370193	1.15191589176938	2.86777521882875	2.72186701558926	0	3.26173105668125	0.753141393242171	0	1.31606467913999	1.33915865678527	1.96097881892539
1110018N20Rik	5.09654371832742	5.59514626255496	6.32052168950667	6.88156115244538	3.86782329368188	4.98647450209619	4.52341029758107	5.02223164467859	1.26262261394574	5.22754871982298	4.87535705981673	4.60321686960707	5.35053079718541	4.4500922228532	4.75545560733504	3.04144465842375
1110019D14Rik	7.82898879469467	6.73531867361397	6.93567824491569	7.22329539080932	6.82265229124623	6.03638287369841	6.21578097988516	6.52890108609577	7.18119650562537	6.65541526598087	6.6409723666955	6.41466725782823	6.95261078480563	7.04557061940949	6.02816171820403	6.38297705314487
1110020A21Rik	5.69198344778151	5.03644637063676	5.40887036807965	5.23259921751631	5.26295790085013	5.96353870949565	6.16754055376841	5.2180632266217	5.72177339798097	4.75011155777908	5.3096487917668	5.24848842950915	5.81698958961383	6.2941193921946	6.48771406181842	5.60699869427832
1110025L11Rik	0	0	0	0	0	0	0	0	0	0	0	0	0	0	0	0
1110028F11Rik	4.7196241961186	3.56863087824629	4.66013614155426	3.4810691306941	2.96340564417997	3.1825834461223	2.82993874362309	1.36448650230908	4.99027106601624	4.26554957041858	4.69570771397802	4.64334014813806	0	2.79897130050144	3.7268637352261	1.29079604074836
1110028F18Rik	0	2.49988305724624	0	0	0	0	0	0	0	0	0	0	0	0	0	0
1110032A03Rik	10.8591667062743	9.82443210020949	9.76008603898533	10.048900445577	10.8668912697885	10.2859179672009	10.2692280364252	10.2186650069058	10.1672144784723	9.46619536222313	9.56258208242881	9.36871785123977	10.5767487349379	10.6150160337358	10.2331514689	10.5766684064295
1110032F04Rik	2.99865858176166	4.81569368991923	2.01273437694581	4.19239745198747	0	1.38728697820191	0	1.36448650230908	2.3779414185677	3.5305999219408	5.21270904336735	4.79352630064057	0	1.31606467913999	0	0
1110034G24Rik	8.51367807172679	8.86616484943166	9.21414229143411	8.768562372723	7.97089042297859	8.34779169426524	8.06293746548525	8.46021340878324	8.30945454188591	8.39197664631494	8.27746372844032	7.99994751646911	8.16253506686195	8.23103815043842	8.20343200408999	8.30544790854135
1110035H17Rik	0	0	0	0	0	0	0	0	0	0	0	0	0	0	0	0
1110036E04Rik	0	0	0	0	0	0	0	0	0	0.970601899770228	0	0	2.63027221807751	1.99266699927308	0	1.29079604074836
1110037F02Rik	11.659577351137	10.8692413278711	10.8210759069185	10.8295142153717	11.3989857336793	10.8016378297271	10.9230864688034	10.8032238721292	11.5179473954296	10.6837790427981	10.4763245434499	10.7431190993666	11.1294350008661	10.9757054014163	10.828679429797	10.8953975296519
1110038B12Rik	9.12356013522553	9.66807134282654	9.86085702304258	9.29986987996244	9.1645771504281	9.42232953082342	8.71064825970498	9.13351575145645	10.212155710686	10.5690761169093	10.2302714285789	10.4902564122779	9.19451285601815	10.3771619377753	9.71068661489452	9.78935599984671
1110038F14Rik	8.84513586261647	8.67121750079006	9.45364153257237	8.7379728745948	8.10163483551969	8.97594363611065	8.58313360871283	8.94354674556544	9.69834669266989	9.67367885180603	9.53277204007257	9.44731394960013	8.69551983796444	9.82469616395066	9.40360110323708	9.12025339222524
1110046J04Rik	5.51025312328037	6.08197169405546	6.24554825114088	6.90622665376466	6.24404842897238	5.58074929507761	6.47557666012923	6.42696442853761	5.37782259755319	5.82426287835192	6.62849912975993	6.37946605920992	6.16891310632721	5.99036777166252	6.55967956457582	6.30593458256347
1110051M20Rik	7.68934528191482	8.68216180791579	8.99420079303846	9.34115916188059	7.55451071888429	7.78631776910285	7.39597142563262	8.25983856137691	7.69138978925991	8.7351447194556	9.24889320870146	8.44512922253091	7.9768162697461	8.06439225552804	7.70794626082714	7.6587941097235
1110054M08Rik	8.41368494097912	8.76684999247153	8.78178715545076	8.80180691731104	8.35483220088865	8.28191006630153	8.29955876656646	8.3738125875113	8.76416721319292	8.96307670410887	8.56285081416463	8.91756011267644	8.69551983796444	8.70276476591295	8.73070900934068	9.09375973901559
1110057K04Rik	10.5124421715131	10.1756271502287	10.2457589570722	10.5186227587578	10.704430390444	10.4161686254004	10.5906364964149	10.321674998342	10.3124043304464	10.2523882961666	10.1734470036252	10.3111463271093	10.3995677247248	10.2593489955568	10.1167039991619	10.0634755659073
1110057P08Rik	0	0	0	0	0	0	0	0	0	0	0	0	0	0	0	0
1110058L19Rik	8.98857382923146	8.82971824478937	9.00560581964449	8.92157952450812	8.72886250291118	8.76172168895236	8.46835280775805	8.69212662021679	8.91815869538035	8.68220094534179	8.67019580038142	8.90729848023314	9.03233165476952	8.54482932500305	8.36613867579756	8.74064394256484
1110059E24Rik	10.4316621600016	10.1639633569683	10.3930670192368	10.613419360374	10.3533991903301	10.0379737173609	10.0271332911891	10.0119603608457	9.90828772684669	9.72856342923674	9.43409238113907	9.89959664790159	9.74122285642675	9.43213518169232	9.53437692225103	9.44166291071474
1110059G10Rik	9.32377469503322	9.29119179259492	9.27667007992159	9.37468657897892	9.43288097029589	9.2260973800248	9.2574914527407	9.0199368834812	9.00323486024174	9.12804836195024	9.0197499123855	9.21412940512359	9.35942105735702	9.30197812505357	8.97837376142168	9.10517378816684
1110065P20Rik	8.68278088872288	7.48780121086973	7.84342854647273	7.77856181301012	8.9631067003758	9.40867461919761	9.43354302040386	9.61415543382926	9.65893405919819	8.37122059714263	8.42179125873811	8.28314787954032	9.59716387630532	10.2310138063927	10.0391049749932	9.85843167051197
1190002F15Rik	3.90545970512533	4.50651605196239	3.82310479772736	3.60677896885106	3.24785723150491	4.10086245275636	3.42984400010581	4.42445227727889	5.32843516176457	6.15086496381668	5.73896018431051	4.8967209199478	5.41045728279208	4.63446325190701	5.45421026572511	4.90364585666396
1190002N15Rik	9.52374502831171	9.35755127065394	9.48657235655613	9.89720248582806	9.33754347277612	9.44925763960049	9.28318733461331	9.74700367031046	8.44306841990145	9.0853576558446	9.16068709067001	9.31538916180041	9.08384892685399	9.27794244916657	9.39379023008608	9.19693456144096
1190003K10Rik	0	5.54806330563026	0	0	4.1698508148511	3.1825834461223	0	0	0	0	2.40481201830379	0	0	0	0	0
1190005I06Rik	1.85687094489734	2.28697863769827	3.47485283693515	1.01194077041388	0	2.54784190553391	2.22226784590049	3.14962245883649	1.92547924084347	2.53562749622837	5.54021500813494	2.97353567033465	1.44915249491712	3.07883190356265	4.27504040551314	1.96097881892539
1190007I07Rik	6.6902252066735	6.44531819037936	6.8871749644259	5.97759932092657	6.17784032655123	6.48980725675658	6.16754055376841	6.3454882484016	6.7272211156338	6.97447815328909	6.74862903186929	6.061863627182	5.86060801753727	6.97897635835634	7.13168613806771	6.91970123522207
1200007C13Rik	2.83157214033177	4.40447501988908	3.01484588767766	1.01194077041388	3.86782329368188	3.7998026622351	0	2.05300469968662	3.43231879131836	3.11724022821504	1.44268676255218	5.4428920177674	3.71296243259894	3.69140918019821	3.7268637352261	2.41681015970726
1200014J11Rik	10.0215295727211	9.88843955923286	9.66977834740731	9.78862799844497	9.97146508156342	9.55220879551017	9.88892300855633	9.61705162778506	10.0233261788171	9.87876341268275	9.98572518354395	10.2393341541165	9.75284401727533	9.72662780175361	9.46423368833566	9.66889589247561
1300002E11Rik	10.2206592713746	10.0545151798364	10.0654252704152	10.1696948473607	11.0341014293337	10.513471145528	10.7143732802293	10.3739753384652	9.46118366488314	9.82482696061121	9.58857249172581	9.65046354314914	10.5470210709376	10.2434789842005	10.5889184044598	10.710976633331
1300002K09Rik	9.2511347958745	10.437000604062	10.3354839232206	9.77864372158214	3.24785723150491	2.08124620917499	5.98473705878263	5.39046176336597	8.37172592228265	11.7252443011976	10.8451331490211	11.2707089106677	5.77201117800748	6.92693245054515	4.15626799995763	5.87934325190018
1300017J02Rik	2.83157214033177	2.28697863769827	1.008502061662	2.60480923008317	2.1374428259136	1.38728697820191	0	3.14962245883649	2.72186701558926	0	1.83891117576683	1.90374607635191	2.98584724435694	3.69140918019821	3.54970134180405	3.8093806419801
1500002C15Rik	7.03602547888398	5.7487962385493	5.94741531086435	6.15272951950191	4.02672632789659	5.25417256765742	5.56801204779043	4.42445227727889	6.93946650014146	6.2632782592471	5.21270904336735	5.22223725900125	5.22264989688406	4.87319021460512	5.72849927655029	5.56352929561297
1500004A13Rik	6.42265100021489	7.3227711113098	6.83698410725238	7.7651402765509	5.95876538752174	6.35390810984423	7.04180594392773	6.5532983102438	4.85729934480935	4.75011155777908	7.5568203796381	4.92954153244237	5.57660838759542	5.312387906043	4.83494737211552	5.27099174077084
1500009C09Rik	0	2.68537095901473	2.82189935448609	3.829452562032	0	2.08124620917499	3.25619779434962	2.86777521882875	0	0	4.04127768890318	4.51945904720565	0	0	0	0
1500009L16Rik	5.51025312328037	6.19326185852063	5.40887036807965	6.88156115244538	5.44286675103115	5.96353870949565	6.60799520101221	6.3454882484016	4.99027106601624	5.96389282064163	7.72442935757413	5.67351388499018	5.00668260047294	5.69084289030355	4.98188671505026	5.27099174077084
1500011B03Rik	9.57258929615486	8.98361766729457	8.76510796374185	8.63105335025588	11.7017910392838	10.9922213160903	11.0213613502464	11.1705514250912	9.86131213477659	8.58820192536457	8.95628846765655	8.50895618948297	10.9530287828069	10.7155864170481	10.7449782828186	10.7932526198567
1500011K16Rik	8.06388870981832	7.87403369772623	8.10964971192497	8.06261281743239	6.36799227690662	8.09845769395652	7.67148157155025	7.85129685294546	9.76946312789243	9.10811588181125	9.30679532389196	8.67783754175056	7.70499036988532	9.23934394832293	9.075674698264	8.49090814940289
1500012F01Rik	11.4274817722415	11.1643104750991	11.7838924168272	11.3394899251933	11.4313146108731	11.3810961927238	10.9633798720634	11.2924112740039	11.5512908138434	10.8889901887995	10.7287102922447	11.2264080831963	11.0013262936406	11.3397758088259	11.1220089291041	10.9815261447685
1500012K07Rik	0	2.28697863769827	0	0	2.1374428259136	0	2.82993874362309	0	2.3779414185677	2.27459922465103	0	0	2.63027221807751	2.45143012954872	1.33915865678527	0
1500015A07Rik	7.34609763532317	7.14433130952012	7.60182902372194	7.7984628665365	6.80082205380209	7.24103223377256	7.15747020076157	7.02389208966108	7.99816921370934	8.57374021973619	8.16967681916411	8.21489325448009	8.17985684343348	8.31442554195438	7.99427531679559	7.14285375966788
1500015L24Rik	0	3.1310394883028	0	0	0	0	0	0	3.60816112367474	0	1.44268676255218	2.35410033572452	0	0	0	0
1500015O10Rik	4.56838704366351	4.29466360103341	4.33803940721151	4.02230848290206	3.86782329368188	5.19175946557794	5.41112075403565	4.62191703359089	5.27729694660806	4.89674363276033	5.45800972479081	5.8031419532433	5.22264989688406	3.99082791042097	5.84828191701926	4.19845973768214
1500017E21Rik	3.522162186984	4.17580010130005	3.82310479772736	5.57787040150228	2.96340564417997	2.89984305160689	3.0587541638424	1.36448650230908	2.3779414185677	3.40552681673422	4.18449154943136	2.69681081778367	3.27088474014495	1.31606467913999	2.48287716554336	2.41681015970726
1500026H17Rik	5.73996250710941	5.44902075924713	5.40887036807965	5.15239242206906	6.07245721629839	5.80579136814461	4.73681298777465	5.2180632266217	6.03052352740328	4.58687233187946	4.95743450411065	4.72038666068031	6.9726268877986	5.25725591405856	6.15748267837324	6.10834918832228
1500035N22Rik	0	0	0	0	0	0	0	0	0	0	0	0	0	0	0	0
1520401A03Rik	0.906175327764732	3.25349399326913	0	3.19108518875107	3.24785723150491	2.89984305160689	1.7841587896661	2.51715974280709	1.26262261394574	1.54563038711665	0	2.14642524012576	2.63027221807751	1.31606467913999	3.88463071438529	0
1600002D24Rik	2.83157214033177	3.97684504804187	3.9227207983605	4.34453170613074	5.32545373986091	4.56206421095065	5.03449242783528	4.95056574190853	1.92547924084347	2.53562749622837	1.83891117576683	2.69681081778367	4.92685778534515	5.41670744267569	3.54970134180405	5.60699869427832
1600002H07Rik	7.493330937511	7.96646029807446	8.32524017110598	7.96620213496949	6.9068126995876	7.55796224299594	7.15747020076157	7.50864544213753	7.68158980853805	8.04933644395129	8.26139630411521	8.02294167073686	7.76360746481878	7.5827222709746	7.35035539470725	7.28345352424269
1600002K03Rik	8.35327187872542	7.89299879930725	8.70691147205589	8.29517020876899	8.50414478562488	8.92888772706657	8.58313360871283	8.89187128356416	9.02277250788223	8.73839007203488	8.18679266921416	8.54911105764884	9.30125216683092	9.76665858787162	9.47047030836227	9.1351770075051
1600010F14Rik	0	0	0	0	0	0	0	0	0	0	0	0	0	0	0	1.96097881892539
1600012H06Rik	10.7917661954677	10.1102769125032	9.99850492266001	10.3183854893172	11.7149825695267	11.0863589951981	11.178713814681	10.8967595667394	10.4673075311428	10.1992078067999	10.0653890197467	10.4190920226694	11.0574611031649	11.1042864365295	10.8103577510177	11.0569354403702
1600012P17Rik	0	2.68537095901473	0	0	0	0	0	0	0	0	0	0	0	0	0	0
1600014C10Rik	12.725829185249	10.979261897699	10.7516540412576	10.4934087032997	9.83849518783493	9.98604978026058	9.55804975676632	9.87107186673503	9.14191290393864	9.60244523502968	10.1198726222216	9.87347830237245	9.60038361938578	9.45068419310682	9.63774680019748	9.55974860170423
1600014C23Rik	0	0.828685158039599	0	1.01194077041388	3.68922669925757	3.41888857859278	4.92267881433638	1.36448650230908	2.72186701558926	0	0	0	2.98584724435694	2.79897130050144	4.02683307627691	1.96097881892539
1600014K23Rik	0	0	0	0	0	0	0	0	0	0	0	0	0	0	0	0
1600015I10Rik	0	0	0	0	0	0	0	0	0	0	0	0	0	0	0	0
1600016N20Rik	8.91210745762602	8.94778852358506	8.31610882175028	7.98947344860831	8.82932724645852	8.81445400549427	8.56462648509701	8.99788599922069	9.10572735804321	8.93789042600782	8.62381919801093	8.78035490493199	9.0034361310394	9.06571170883668	9.64051507339396	9.55698052865782
1600020E01Rik	9.38163340657736	9.24580821196844	9.62241219362785	9.38788238134122	9.3146180983846	8.97594363611065	9.25460789720683	9.18516882772569	9.00716361414639	9.55169461533007	8.8661975445442	9.44305803683898	9.20300987136952	9.24289588838062	9.25617302597268	9.04322796511325
1600025M17Rik	0	0	0	0	0	0	0	0	0	1.54563038711665	0	0	0	1.99266699927308	0	0
1600029I14Rik	0	0	0	0	0	0	2.22226784590049	1.36448650230908	1.92547924084347	0	0	0	2.15735164784766	1.31606467913999	0	3.65226176663894
1600029O15Rik	3.40800215093153	3.1310394883028	3.33719591411879	2.34098617511482	2.96340564417997	2.89984305160689	3.25619779434962	2.05300469968662	2.72186701558926	3.75227268600851	2.14943252450896	2.35410033572452	3.71296243259894	3.69140918019821	3.11273124120989	3.65226176663894
1700001C02Rik	0	0	0	0	3.48535529016583	0	2.22226784590049	3.76540458571132	0	0	0	0	2.63027221807751	1.31606467913999	2.83190747582819	3.65226176663894
1700001C19Rik	0	2.03712347003749	0	2.8277647083988	5.74677309527771	5.6286537438163	5.83834783917504	5.99986170391769	1.92547924084347	1.955675110284	0	0	6.33274189999134	5.64862026283454	5.72849927655029	5.94856503838615
1700001F09Rik	0	0	0	0	0	0	0	0	0	0	0	0	0	0	0	0
1700001G01Rik	0	0	0	0	0	0	0	0	0	0	0	0	0	0	0	0
1700001G11Rik	1.85687094489734	1.35170289877998	0	1.60086166617744	0	2.08124620917499	0	1.36448650230908	1.92547924084347	2.53562749622837	3.38549513131876	2.53560804773538	0	0	2.02150623860378	1.29079604074836
1700001J03Rik	4.1381052320447	4.23645564906754	5.33846096889463	5.41553920246576	5.74677309527771	5.76350396032038	5.45197188754252	5.54444063610891	4.15313900728345	3.8515203961059	4.87535705981673	2.35410033572452	5.72558523973084	4.63446325190701	5.59786354640849	5.87934325190018
1700001J04Rik	0	0	0	0	0	0	0	0	0	0	0	0	0	0	0	0
1700001K19Rik	0	0	0	0	0	0	0	0	0	0	0	0	0	0	0	0
1700001L05Rik	7.52105672239871	7.61318209572742	7.7850613183708	7.42452337353755	7.99992175621956	6.98910849350443	7.7877447244406	7.09208912268936	6.12031954616951	7.27188578899176	6.93236559080444	6.86842185732911	8.11829828527076	7.81043676769278	7.52829372709064	7.55163361040696
1700001L19Rik	3.28402638887871	4.04625697482689	4.18594261666164	3.34335083035066	2.1374428259136	2.89984305160689	2.22226784590049	3.38530399057016	3.90623167215722	3.8515203961059	3.60510676192056	3.58103077956954	2.15735164784766	3.31312401067821	2.48287716554336	0
1700001O22Rik	7.08328653642304	5.52393278786356	6.30214042445853	5.85625964178424	3.24785723150491	4.6575225281542	5.03449242783528	4.42445227727889	8.66818071840565	6.811475249509	6.46974889040079	6.18929437651817	5.08232128901279	5.60512457543646	4.38477407837422	5.87934325190018
1700001P01Rik	2.99865858176166	0.828685158039599	3.60051153911602	2.34098617511482	2.60874356949346	1.38728697820191	3.72474620141253	3.14962245883649	1.92547924084347	4.33579479433953	1.83891117576683	3.30902551681479	2.63027221807751	1.31606467913999	3.34769737592296	1.96097881892539
1700003D09Rik	2.42501696426677	1.73474120620016	1.59628748501056	2.8277647083988	0	0	0	0	3.43231879131836	2.94815339840444	2.81022340414992	0.753141393242171	0	0	0	0
1700003E16Rik	3.62794742034714	1.73474120620016	3.9227207983605	2.60480923008317	3.68922669925757	3.7998026622351	0	2.86777521882875	4.54776080181372	3.11724022821504	4.114660964261	2.35410033572452	2.63027221807751	3.07883190356265	2.83190747582819	2.41681015970726
1700003E24Rik	0	0	0	0	0	0	0	0	0	0	0	0	0	0	0	0
1700003F12Rik	0	1.35170289877998	2.01273437694581	3.60677896885106	0	0	1.7841587896661	0	1.92547924084347	0.970601899770228	2.81022340414992	0.753141393242171	0	0	1.33915865678527	0
1700003G13Rik	2.64256845221996	3.1310394883028	1.008502061662	2.8277647083988	3.48535529016583	2.89984305160689	1.15191589176938	4.42445227727889	4.45875771615484	4.46678867772783	2.62171167058572	4.06742818577992	4.84235620578365	4.94472737389181	4.98188671505026	4.83217979046983
1700003G18Rik	0	1.35170289877998	0	0	2.1374428259136	2.54784190553391	3.25619779434962	0	1.26262261394574	2.27459922465103	0	0	2.15735164784766	2.45143012954872	2.02150623860378	0
1700003H04Rik	0	0	0	0	0	0	0	0	0	0	0	0	0	0	0	0
1700003M02Rik	1.85687094489734	0.828685158039599	0	3.34335083035066	0	0	0	2.05300469968662	0	1.955675110284	3.12634484969597	0	0	0	0	0
1700003M07Rik	0	1.35170289877998	2.59910489480803	0	0	2.54784190553391	2.82993874362309	0	1.26262261394574	1.54563038711665	2.40481201830379	2.69681081778367	0	1.99266699927308	0	3.27497440924676
1700006A11Rik	0	0	0	0	0	0	0	0	0	0	0	0	0	0	0	0
1700006E09Rik	0	0	0	0	1.4329099499725	0	0	0	0	0	0	0	0	0	0	0
1700006J14Rik	2.83157214033177	3.1310394883028	0	2.34098617511482	0	0	3.0587541638424	0	2.3779414185677	4.46678867772783	4.9967860725363	3.878644596438	2.63027221807751	0	0	1.29079604074836
1700007B14Rik	0	3.1310394883028	0	0	0	0	0	2.05300469968662	0	0	0	0	0	0	0	0
1700007G11Rik	0	0	0	0	0	0	0	0	0	0	2.40481201830379	0	0	0	0	0
1700007J10Rik	2.83157214033177	3.47103881464945	2.59910489480803	4.27046899742158	3.86782329368188	3.62188084370193	1.7841587896661	2.51715974280709	3.76488066903552	0	2.62171167058572	1.24544556805179	2.98584724435694	1.31606467913999	1.33915865678527	2.41681015970726
1700007K09Rik	0	0	2.01273437694581	0	2.1374428259136	0	0	2.51715974280709	0	0	2.14943252450896	1.24544556805179	1.44915249491712	1.31606467913999	3.11273124120989	3.04144465842375
1700007K13Rik	0	1.73474120620016	1.008502061662	0	2.1374428259136	2.54784190553391	2.22226784590049	0	2.72186701558926	1.955675110284	2.40481201830379	2.69681081778367	2.15735164784766	0	3.88463071438529	2.41681015970726
1700007L15Rik	5.33389519589233	3.36636298873736	5.18641104134517	4.60776283065652	5.55143914189894	4.91099804840284	4.52341029758107	4.79557957356902	6.23196414643739	5.33435296241863	4.64706850676798	3.94435581018495	5.57660838759542	5.88519713691067	5.17755340553555	6.38297705314487
1700007M16Rik	0	0	0	0	0	0	0	0	0	0	0	0	0	0	0	0
1700007P06Rik	0.906175327764732	0	0	2.01787429759538	1.4329099499725	0	0	2.51715974280709	2.3779414185677	1.955675110284	0	0	0	0	0	0
1700008F21Rik	1.85687094489734	5.07016475330306	3.60051153911602	5.23259921751631	9.57791677227894	8.74007697741937	8.97521209609152	8.55990605847134	2.9993822680825	1.955675110284	2.14943252450896	0	9.06998021397743	8.50396881946406	9.03837800135275	9.04322796511325
1700008I05Rik	0	1.35170289877998	0	0	2.60874356949346	0	0	0	0	0	0	0	0	0	0	0
1700008O03Rik	3.522162186984	0.828685158039599	3.18500531077294	2.60480923008317	0	0	0	2.51715974280709	2.3779414185677	2.75658525466743	4.59673208454826	2.53560804773538	2.15735164784766	1.31606467913999	2.83190747582819	2.41681015970726
1700008P02Rik	0	0	0	0	0	0	0	0	0	0	0	0	0	0	0	0
1700009J07Rik	0.906175327764732	3.36636298873736	0	0	0	1.38728697820191	1.7841587896661	1.36448650230908	1.92547924084347	0	2.14943252450896	2.69681081778367	2.15735164784766	1.99266699927308	0	0
1700009N14Rik	0	0	0	1.60086166617744	0	0	0	0	0	0	0	0.753141393242171	0	0	0	0
1700009P17Rik	5.53765864797907	7.05453608059112	6.7981607899356	6.6085002869462	7.1678418611887	7.22553903681278	7.20604290918905	7.70652886337651	4.63159068903454	4.19170824503972	5.87189091789798	4.68237767281264	7.19337738242314	5.73186486508614	5.59786354640849	6.98705732551218
1700010B08Rik	0	0	0	0	0	0	0	0	0	0	0	0	0	1.99266699927308	0	0
1700010D01Rik	0	0	0	0	0	0	0	0	0	0	0	0	0	0	0	0
1700010H22Rik	0	0	0	0	0	0	0	0	0	0	0	0	0	0	0	0
1700010I14Rik	4.94103123828424	5.10311304086693	4.60121434729369	4.02230848290206	2.96340564417997	3.41888857859278	0	4.42445227727889	5.37782259755319	4.94248626692611	5.48593518722739	5.37302420844086	2.98584724435694	4.63446325190701	2.02150623860378	3.47591642171864
1700010K23Rik	0	0	0	0	0	0	0	0	0	0	0	0	0	0	0	0
1700010K24Rik	0.906175327764732	1.35170289877998	0	2.01787429759538	0	2.54784190553391	0	2.05300469968662	0	0	0	0.753141393242171	0	1.99266699927308	0	0
1700010L04Rik	0	0	0	0	0	0	0	0	0	0	0	0	0	0	0	0
1700011A15Rik	1.45845616544843	2.49988305724624	1.59628748501056	0	2.60874356949346	0	0	0	3.23202987876636	1.54563038711665	0	1.24544556805179	0	0	0	0
1700011E24Rik	0	0	0	0	0	0	0	0	1.26262261394574	0	0.894630072027562	0	0	0	0	1.29079604074836
1700011H14Rik	0.906175327764732	1.35170289877998	3.01484588767766	0	0	0	0	0	1.92547924084347	0	2.14943252450896	1.61182227737632	2.15735164784766	1.31606467913999	0	3.04144465842375
1700011I03Rik	0	0.828685158039599	0	0	2.1374428259136	0	0	1.36448650230908	0	1.955675110284	1.44268676255218	0	0	0	0	0
1700011L22Rik	0.906175327764732	1.35170289877998	3.01484588767766	0	0	2.89984305160689	1.15191589176938	1.36448650230908	1.26262261394574	1.54563038711665	2.97692537502416	0	0	0	0	0
1700011M02Rik	0	0	0	0	0	0	0	0	0	0	0	0	0	0	0	0
1700012A03Rik	0	0	0	0	0	0	0	0	0	0	0	0	0	0	0	0
1700012B07Rik	0	3.25349399326913	2.33550744700781	0	0	0	0	0	0	0	1.44268676255218	0	0	0	0	0
1700012B09Rik	0	0	0	0	0	0	0	0	0	0	0	0	0	0	0	0
1700012C08Rik	0	0	0	0	0	0	0	0	0	0	0	0	0	0	0	0
1700012C14Rik	0	0	0	0	2.1374428259136	0	3.58481716166669	1.36448650230908	0	0	1.44268676255218	0	1.44915249491712	1.31606467913999	0	0
1700012L04Rik	2.83157214033177	0	0	0	2.60874356949346	0	0	0	0	0	0	0	2.15735164784766	0	0	0
1700012P22Rik	0.906175327764732	0	0	0	0	1.38728697820191	0	0	0	0	0	0	0	0	0	0
1700013D24Rik	0	0	0	0	0	0	0	0	0	0	0	0	0	0	0	0
1700013F07Rik	0	0	0	2.01787429759538	3.48535529016583	2.08124620917499	2.82993874362309	3.14962245883649	1.92547924084347	0.970601899770228	0	0	2.98584724435694	1.99266699927308	3.54970134180405	1.29079604074836
1700013G24Rik	0	0	0	0	0	0	0	0	0	0	0	0	0	0	0	0
1700013H16Rik	2.42501696426677	0	0	0	0	2.08124620917499	0	0	1.26262261394574	0	2.62171167058572	1.61182227737632	0	0	0	1.96097881892539
1700013N06Rik	0	0	0	0	0	0	0	0	0	0	0	0	0	0	0	0
1700014D04Rik	0	0	0	0	1.4329099499725	0	0	0	2.3779414185677	0.970601899770228	0	0	0	0	1.33915865678527	1.29079604074836
1700015E13Rik	0	0	0	0	0	0	0	0	0	0	0	0	0	0	0	0
1700015F17Rik	0	1.35170289877998	0	0	1.4329099499725	0	0	1.36448650230908	0	0	0	0	0	0	0	0
1700015G11Rik	0	0	0	0	0	0	0	0	0	0	0	0	0	0	0	0
1700015O11Rik	2.83157214033177	0	1.008502061662	0	1.4329099499725	0	0	2.05300469968662	2.3779414185677	0	1.44268676255218	1.24544556805179	0	0	2.02150623860378	3.04144465842375
1700016C15Rik	0	0	0	0	0	0	0	0	0	2.94815339840444	2.97692537502416	2.35410033572452	0	0	0	0
1700016D06Rik	0	2.03712347003749	0	0	2.96340564417997	2.54784190553391	1.15191589176938	2.51715974280709	1.92547924084347	2.53562749622837	0	2.84179795845197	1.44915249491712	1.31606467913999	2.83190747582819	0
1700016G14Rik	0	0	0	0	1.4329099499725	0	0	0	0	0	0	0	0	0	0	0
1700016H13Rik	0	0	0	0	1.4329099499725	1.38728697820191	1.7841587896661	0	1.26262261394574	0	3.60510676192056	0	2.63027221807751	3.07883190356265	3.11273124120989	2.41681015970726
1700016K19Rik	7.22488928499403	3.1310394883028	2.01273437694581	2.34098617511482	0	0	0	2.05300469968662	8.35332509535528	4.33579479433953	3.7035286166493	4.12523880330756	0	1.99266699927308	0	0
1700016P03Rik	0	3.47103881464945	1.59628748501056	3.19108518875107	0	0	2.82993874362309	1.36448650230908	0	1.54563038711665	2.14943252450896	1.24544556805179	0	0	0	0
1700017B05Rik	8.58108330120526	9.83672834032921	9.79007425618732	9.05991220251987	8.98263003356606	9.66275266870081	9.21658757226274	9.30495246073825	9.45544403909015	10.1790472089358	10.2799662605442	10.8129462128981	9.23236140582826	10.2220437034999	9.91427076075431	9.52334264499121
1700017D01Rik	1.45845616544843	2.03712347003749	1.008502061662	0	0	1.38728697820191	0	0	1.26262261394574	0	0	0	1.44915249491712	0	1.33915865678527	0
1700017G19Rik	0	0	0	0	0	0	0	0	0	0	0	0	0	0	0	0
1700017I07Rik	0	0	0	0	0	0	0	0	0	0	0	0	0	0	0	0
1700017J07Rik	0	0	0	0	0	0	0	0	0	0	0	0	0	0	0	0
1700017N19Rik	0	0	0	0	0	0	0	0	0	0	0	0	0	0	0	0
1700018A04Rik	1.85687094489734	2.68537095901473	1.008502061662	3.92910068897891	2.1374428259136	3.62188084370193	0	2.86777521882875	0	2.27459922465103	3.60510676192056	3.73749846960735	1.44915249491712	0	0	1.29079604074836
1700018B08Rik	0	0	0	0	1.4329099499725	0	0	0	0	0	0	0	0	1.31606467913999	2.83190747582819	1.29079604074836
1700018B24Rik	0	0	0	0	0	0	0	0	0	0	0	0	0	0	0	0
1700018C11Rik	0	0	0	0	0	0	0	0	0	0	0	0	0	0	0	0
1700018F24Rik	0	0	0	0	0	0	0	0	0	0	0	0	0	0	0	0
1700018M17Rik	0	0	0	0	0	0	0	0	0	0	0	0	0	0	0	0
1700019A02Rik	0	2.28697863769827	2.59910489480803	2.01787429759538	0	0	2.22226784590049	1.36448650230908	0	0	0.894630072027562	2.14642524012576	0	0	0	0
1700019B03Rik	1.85687094489734	1.35170289877998	0	0	1.4329099499725	2.89984305160689	0	1.36448650230908	1.92547924084347	0	0	2.53560804773538	2.63027221807751	1.99266699927308	2.48287716554336	1.96097881892539
1700019B21Rik	0	0	1.008502061662	2.01787429759538	0	1.38728697820191	0	2.51715974280709	0	0	0	1.90374607635191	2.63027221807751	0	0	1.29079604074836
1700019D03Rik	8.36096331550673	8.61521485158809	8.71735351309832	9.2621492061439	12.1440698332361	11.0745169601561	11.6599364581913	11.134622780338	7.33914836104489	8.49150076923494	7.63995383425498	8.08252580492008	11.3162765533708	10.9046045791187	11.1259651692036	10.9711670560093
1700019E08Rik	0	0	0	0	0	0	0	0	0	0	0	0	0	0	0	0
1700019G17Rik	6.33164122485028	6.5081695465506	6.35659621301924	6.84375372030009	6.10844704459645	5.71993952379221	5.86883814844881	5.59231945777995	5.99930503299184	6.9522895825399	7.08623071101137	6.78120172990162	5.15419111279255	5.41670744267569	5.23729201326193	5.6901951396631
1700019G24Rik	0	0	0	0	0	0	0	0	0	0	0	0	0	0	0	0
1700019L03Rik	3.522162186984	2.49988305724624	2.01273437694581	1.01194077041388	3.48535529016583	3.1825834461223	1.7841587896661	3.38530399057016	3.43231879131836	1.54563038711665	2.62171167058572	2.53560804773538	2.98584724435694	3.07883190356265	0	3.65226176663894
1700019M22Rik	0	0	0	0	0	0	0	0	0	0	0	0	0	0	0	0
1700019N19Rik	0	0	1.59628748501056	1.60086166617744	0	0	0	0	0	0	2.62171167058572	0	2.15735164784766	0	0	3.04144465842375
1700019O17Rik	0	0	0	0	0	0	0	0	0	0	0	0	0	0	0	0
1700020A23Rik	0	0	0	0	0	0	0	0	0	0	0	0	0	0	0	0
1700020D05Rik	4.51423374408506	4.04625697482689	4.10342533768293	3.92910068897891	2.1374428259136	3.7998026622351	2.55786382592348	3.76540458571132	2.9993822680825	4.46678867772783	3.49947566594574	2.53560804773538	3.50879070254782	3.51462988062685	3.34769737592296	1.96097881892539
1700020I14Rik	12.9533676213236	12.5035150609843	12.536341982985	13.0649264902167	13.440219660527	12.8346094475197	12.9515309223692	12.5817426895143	11.726533984841	12.3560810745289	12.1842756299981	12.4168554876015	12.7571616568571	12.2991240986608	12.4620542466484	12.4882339078682
1700020L24Rik	1.85687094489734	2.28697863769827	2.59910489480803	0	0	0	0	0	0	0	0	0.753141393242171	0	0	0	0
1700020N01Rik	4.7667074647441	0.828685158039599	3.47485283693515	1.01194077041388	7.44617812967958	5.4266819917374	6.98726463110428	6.40031371210311	4.03496096753023	0	0.894630072027562	0	5.35053079718541	4.94472737389181	5.23729201326193	5.47245219279021
1700020N15Rik	0	0	0	0	0	0	0	0	0	0	0	0	0	0	0	0
1700021A07Rik	2.42501696426677	0	0	0	0	0	0	0	4.03496096753023	0	0	0	0	0	1.33915865678527	0
1700021F05Rik	8.60070569722636	8.80739997416339	9.13066605394137	9.04887780727767	8.82392567363513	9.18262976577993	9.01324197748695	8.88227359569795	8.83660809847994	8.54066140792751	8.73271610176918	8.82246686164821	9.0227639746122	9.08562933260131	8.95187347429368	8.98675381606002
1700021F07Rik	0	0	0	0	0	0	0	0	0	0	0	0	0	0	0	0
1700021J08Rik	0	0.828685158039599	0	0	0	1.38728697820191	0	0	1.26262261394574	1.955675110284	0	0.753141393242171	0	0	0	1.29079604074836
1700021K19Rik	10.6027893979692	10.6658066515248	10.706942081095	10.4615185865787	9.9166967151803	10.1008869625186	9.92564327779181	9.94669283874083	10.6877195976639	10.7503941807275	10.7676233166829	10.6077176190252	10.0020299156609	10.1632753221033	10.1067289341788	10.0981624428936
1700021L23Rik	0	0	0	0	0	0	0	0	0	0	0	0	0	0	0	0
1700021N21Rik	0	0	0	0	0	0	0	0	0	0	0	0	0	0	0	0
1700021P04Rik	0	0	0	0	0	0	0	0	0	0	0	0	0	0	0	0
1700022A21Rik	0	0	0	0	0	0	0	0	0	0	0	0	0	0	0	0
1700022I11Rik	2.16873269128239	2.28697863769827	2.33550744700781	4.10985813287306	4.30004916138638	3.41888857859278	3.25619779434962	2.86777521882875	4.26236518431528	1.54563038711665	0	0	3.50879070254782	1.99266699927308	1.33915865678527	3.95105635442809
1700022N22Rik	3.81875440643274	4.29466360103341	4.7712174174036	3.829452562032	4.1698508148511	3.1825834461223	3.0587541638424	3.76540458571132	4.15313900728345	2.75658525466743	2.14943252450896	3.58103077956954	3.50879070254782	3.69140918019821	3.54970134180405	3.27497440924676
1700023C21Rik	0	0	0	0	0	0	0	0	0	0	0	0	0	0	0	0
1700023E05Rik	0	0	0	0	0	0	0	0	1.92547924084347	0	0	0	0	0	0	0
1700023F06Rik	0	2.03712347003749	2.33550744700781	2.34098617511482	0	2.89984305160689	2.55786382592348	1.36448650230908	1.92547924084347	4.33579479433953	5.27805379703775	3.20562804821574	0	2.45143012954872	0	3.65226176663894
1700023H06Rik	0	0	0	0	0	0	0	2.05300469968662	1.92547924084347	1.54563038711665	0	0	3.71296243259894	0	2.48287716554336	0
1700023L04Rik	3.1483867991417	2.49988305724624	2.82189935448609	0	0	1.38728697820191	0	0	0	3.75227268600851	1.83891117576683	2.53560804773538	0	0	1.33915865678527	0
1700024B05Rik	0	0	0	0	0	0	0	0	0	0	0	0	0	0	0	0
1700024G13Rik	0	0	0	0	0	0	0	0	0	0	0	0	0	0	0	0
1700024J04Rik	2.16873269128239	1.73474120620016	0	2.8277647083988	1.4329099499725	0	0	0	0	1.54563038711665	1.83891117576683	0	0	0	0	0
1700024P04Rik	0	0	0	0	0	0	0	0	0	0	0	0	0	0	0	0
1700024P16Rik	8.97109076421188	8.96581431909708	8.21656932603904	8.08978469202768	9.76711284254612	9.10854870763662	9.30843354386487	8.84816977091862	8.71697209950756	9.36064097745091	9.03872789766792	9.6590513392917	9.26519071379669	9.06571170883668	9.15525813243842	9.29985851178746
1700025C18Rik	0	0	0	0	0	0	0	0	0	0	0	0	0	0	0	0
1700025D23Rik	0	0	0	0	0	0	0	0	0	0	0	0	0	0	0	0
1700025F22Rik	0	0	0	0	0	0	0	0	0	0	0	0	0	0	0	0
1700025G04Rik	9.96082219498025	10.6561254373115	10.2872359911141	10.6059101156356	8.25400548598922	8.42443066811151	8.60140632383152	8.15214484478394	8.51657161960819	9.97956890349883	9.98694711897278	9.6857134902196	8.44636245589574	7.41653619967658	7.32304466581364	8.30544790854135
1700025N21Rik	0	0	0	0	0	0	0	0	0	0	0	0	0	0	0	0
1700025O08Rik	0	0	0	0	0	0	0	0	0	0	0	0	0	0	0	0
1700026D08Rik	2.64256845221996	2.03712347003749	0	0	2.60874356949346	0	0	0	1.26262261394574	0	2.40481201830379	4.64334014813806	0	0	2.02150623860378	1.29079604074836
1700026D11Rik	0	0	0	0	0	0	0	0	0	0	0	0	0	0	0	0
1700026J12Rik	0	0	0	0	0	0	0	0	0	0	0	0	0	0	0	0
1700026J14Rik	0	0	0	2.01787429759538	0	0	1.15191589176938	1.36448650230908	0	1.54563038711665	0	0.753141393242171	0	0	0	0
1700026L06Rik	0	3.1310394883028	4.01590048528028	1.60086166617744	0	0	2.82993874362309	0	1.92547924084347	0	2.97692537502416	1.24544556805179	0	0	2.02150623860378	2.41681015970726
1700027A07Rik	0	0	0	0	0	0	0	0	0	0	0	0	0	0	0	0
1700027I24Rik	1.45845616544843	0	0	0	0	2.08124620917499	0	0	0	0	0	0	1.44915249491712	0	0	0
1700028E10Rik	4.51423374408506	3.47103881464945	5.54014980729041	4.34453170613074	5.95876538752174	4.74705476834782	5.86883814844881	5.54444063610891	4.45875771615484	3.8515203961059	4.114660964261	3.878644596438	5.62799573559335	5.95615573801707	5.68625485676732	5.76885432704046
1700028I16Rik	0	3.1310394883028	2.33550744700781	0	0	0	0	0	1.26262261394574	0.970601899770228	3.7035286166493	1.61182227737632	2.15735164784766	2.45143012954872	0	0
1700028J19Rik	4.39941889696723	3.56863087824629	3.82310479772736	4.97721870983748	2.96340564417997	3.62188084370193	5.03449242783528	3.92349337850438	4.26236518431528	4.75011155777908	4.95743450411065	4.18082185114854	3.27088474014495	3.84887236144775	4.38477407837422	4.67766117808587
1700028K03Rik	0	2.49988305724624	2.82189935448609	3.19108518875107	2.1374428259136	2.08124620917499	0	1.36448650230908	0	0	1.83891117576683	1.24544556805179	0	0	0	1.96097881892539
1700028N14Rik	2.16873269128239	1.35170289877998	1.59628748501056	2.01787429759538	0	0	3.25619779434962	0	0	1.54563038711665	0	0.753141393242171	0	0	0	0
1700028P14Rik	1.85687094489734	3.25349399326913	4.71674561270268	4.02230848290206	0	2.08124620917499	2.82993874362309	1.36448650230908	3.76488066903552	2.53562749622837	2.40481201830379	0.753141393242171	0	0	2.02150623860378	1.96097881892539
1700028P15Rik	0	0	0	0	0	0	0	0	0	0	0	0	0	0	0	0
1700029F12Rik	0	0	0	0	0	0	0	0	0	0	0	0.753141393242171	0	0	0	1.29079604074836
1700029H14Rik	0	0	1.008502061662	0	1.4329099499725	0	0	0	0	0.970601899770228	2.62171167058572	0	0	0	0	1.96097881892539
1700029I15Rik	6.29998249164515	6.48335660322128	7.16658272942266	7.60862315968702	6.33799021790112	6.77165875589516	7.04180594392773	7.15720742822301	7.12445418893422	7.27188578899176	7.27412025203017	7.25253679390456	6.66345293231379	6.94448985237439	7.51628656606762	7.3360686522489
1700029J07Rik	9.14821666887462	9.24580821196844	10.0434615947822	10.4521265758826	8.91311023182047	8.44464446823666	8.54115363953356	8.46021340878324	7.74883154821176	9.21448583834082	8.72687716119337	8.7826022378761	8.72531905710084	8.25937286614302	8.4122238187831	8.81203399889022
1700029M20Rik	0	0	0	0	0	0	0	0	0	0	0	0	0	0	0	0
1700029N11Rik	0	1.35170289877998	0	0	0	0	0	0	0	0	0	0	0	0	0	0
1700029P11Rik	0	0	0	0	0	0	0	0	0	0	0	0	0	0	0	0
1700030A11Rik	0	0	0	0	0	0	0	0	0	0	0	0	0	0	0	0
1700030C10Rik	0	0	0	0	0	1.38728697820191	0	0	0	0	0	0	0	1.31606467913999	1.33915865678527	0
1700030C12Rik	0.906175327764732	0.828685158039599	0	0	0	1.38728697820191	2.82993874362309	1.36448650230908	2.3779414185677	2.53562749622837	1.44268676255218	0.753141393242171	0	2.79897130050144	0	0
1700030C14Rik	2.16873269128239	0	1.59628748501056	0	3.24785723150491	1.38728697820191	1.15191589176938	0	0	0	0	0.753141393242171	0	1.99266699927308	0	1.29079604074836
1700030J22Rik	5.1329368399233	3.90392398219503	4.53978325287048	4.10985813287306	3.48535529016583	2.89984305160689	4.36130562041646	4.42445227727889	5.60219293803828	4.03161822366728	4.74276043432548	4.47568310971606	3.89178936811924	4.34824525547075	4.75545560733504	3.04144465842375
1700030K09Rik	8.57448274249316	8.67943350475927	8.99706051340224	8.56287892086919	6.94712067020499	7.41502859846868	7.68867531454182	7.5697158564299	8.75017007794056	8.45645779859289	8.36653197202256	8.36641070356129	7.4996028220283	7.85753514953158	7.46723292763239	7.3743078099469
1700030M09Rik	0.906175327764732	0	0	0	1.4329099499725	0	0	0	0	0.970601899770228	2.14943252450896	0	1.44915249491712	1.31606467913999	0	0
1700031A10Rik	0.906175327764732	0	0	0	0	0	0	0	0	0	0	0	0	0	0	0
1700031F05Rik	0	0	2.33550744700781	0	0	0	0	0	0	0	0	0	0	0	3.11273124120989	0
1700031F10Rik	0	0	0	0	0	0	0	0	0	0	0	0	0	0	0	0
1700034B16Rik	0	0	0	0	0	0	0	0	0	0	0	0	0	0	0	0
1700034E13Rik	0	0	0	0	0	0	0	0	0	0	0	0	0	0	0	0
1700034G24Rik	0	0	0	0	0	0	0	0	0	0	0	0	0	0	0	0
1700034H15Rik	6.13034568391153	6.36609355615955	5.92356396280746	5.69574626841611	6.03554655655377	5.05819784324824	6.67854093434115	6.19855200714401	7.15310429422543	6.74848858445577	6.14138746778182	6.00140173024592	6.02298056906689	5.1999330764435	5.55155044251598	5.80663201261868
1700034I23Rik	0.906175327764732	2.28697863769827	1.59628748501056	0	1.4329099499725	0	0	0	0	1.54563038711665	2.14943252450896	0	1.44915249491712	1.99266699927308	1.33915865678527	2.41681015970726
1700034J05Rik	0	0	0	0	0	0	0	0	0	0	0	0	0	0	0	0
1700034O15Rik	2.16873269128239	2.49988305724624	2.59910489480803	3.02083193491112	2.60874356949346	0	0	0	1.92547924084347	3.26857243356843	0	0	0	1.31606467913999	0	0
1700034P13Rik	8.59419450784157	7.42403616877022	6.55593187485328	6.79175142104652	7.35923224466008	7.04313560631641	6.6612252564027	6.52890108609577	8.88864734085338	6.29888368837139	6.82713863999401	7.15876093394103	7.08722022304377	6.59022842389948	6.58289184278496	7.03558778869359
1700036A12Rik	0	0	1.008502061662	0	0	0	0	0	0	0	0	2.14642524012576	0	0	0	1.96097881892539
1700036O09Rik	0	0	0	0	0	0	0	0	0	0	0	0	0	0	0	0
1700037C06Rik	0	0	1.59628748501056	0	0	0	0	1.36448650230908	0	0	0	0	0	0	1.33915865678527	1.29079604074836
1700037C18Rik	6.57591173914739	7.03759176316473	7.24566063146716	6.84375372030009	6.58788725481211	7.34506187584528	7.01479301503176	7.41855627938345	7.865957775481	7.90661912098823	7.80423092114531	7.70997629273931	7.55375531531982	8.47405756356496	8.33912790086348	8.4497176468247
1700037F24Rik	0	0	0	0	0	0	0	0	0	0	0	0	0	0	0	0
1700037H04Rik	9.02049076901538	8.8589488161414	9.42844054986014	9.10588904062509	7.41777442363157	8.18910964408171	7.58229791996398	8.33915324261872	10.2206400341666	9.62190454590473	10.0514404393386	9.81099830257504	8.23060822524914	8.71304513044745	8.78676213010268	8.52530179562454
1700039E15Rik	0	0.828685158039599	0	0	0	0	0	0	1.26262261394574	0	0	0	0	0	1.33915865678527	0
1700039E22Rik	0	0	0	0	0	0	0	0	2.3779414185677	0	0	0	0	0	0	0
1700039M10Rik	0	0	0	0	0	0	0	0	0	0	0	0	0	0	0	0
1700040D17Rik	4.56838704366351	2.84970461590691	3.18500531077294	3.34335083035066	2.1374428259136	3.7998026622351	0	2.86777521882875	5.16923861631508	3.11724022821504	4.59673208454826	3.40550553287204	1.44915249491712	3.07883190356265	2.83190747582819	3.27497440924676
1700040F15Rik	0	0	0	0	0	0	0	0	0	0	0	0	0	0	0	0
1700040L02Rik	6.21765595919332	5.76946896667593	5.94741531086435	6.04578838780987	4.41946401157195	4.45983937435264	2.22226784590049	2.86777521882875	6.40869324310962	5.7996185343163	4.31476384051671	4.92954153244237	4.05087467091533	3.99082791042097	3.7268637352261	4.83217979046983
1700041G16Rik	2.64256845221996	4.04625697482689	3.7160969031581	3.02083193491112	4.30004916138638	4.10086245275636	3.42984400010581	3.76540458571132	3.90623167215722	2.53562749622837	2.81022340414992	4.00720397128457	2.63027221807751	4.34824525547075	4.38477407837422	3.8093806419801
1700041M05Rik	0	0	0	0	0	0	0	0	0	0	0	0	0	0	0	0
1700042B14Rik	0	0.828685158039599	0	0	0	0	0	0	0	0	0.894630072027562	0	0	0	0	0
1700042G07Rik	0	0	0	0	0	0	0	0	0	0	1.44268676255218	0	0	1.99266699927308	0	0
1700042G15Rik	0	0	0	0	0	0	0	0	0	0	0	0	0	0	0	0
1700042O10Rik	0	0	0	0	0	0	0	0	0	0	0	1.90374607635191	0	0	0	1.29079604074836
1700045H11Rik	0	0	0	0	0	0	0	0	0	0	0	0	0	0	0	0
1700046C09Rik	0	0	0	0	0	0	0	0	0	0	0	0	0	0	0	0
1700047A11Rik	0	0	0	0	0	0	0	0	1.26262261394574	0	0	0	0	0	0	0
1700047F07Rik	0	0	0	0	0	0	0	0	0	0	0	0	0	0	0	0
1700047I17Rik2	0	0	0	0	0	0	0	0	0	0	0	0	0	0	0	0
1700047K16Rik	3.28402638887871	3.25349399326913	3.9227207983605	3.4810691306941	4.02672632789659	4.10086245275636	5.28113163524873	0	2.9993822680825	2.27459922465103	2.40481201830379	2.84179795845197	0	3.84887236144775	1.33915865678527	4.90364585666396
1700048O20Rik	5.56455326576928	5.28640923132852	6.57136384372143	6.04578838780987	4.41946401157195	4.6575225281542	4.92267881433638	5.02223164467859	4.36390071123538	6.62768148647275	5.71556359144271	5.29959982300323	5.2880068083448	4.12005834750642	4.38477407837422	4.3078796385813
1700049E15Rik	0	0	0	0	0	0	0	0	0	0	0	1.24544556805179	0	0	1.33915865678527	0
1700049E17Rik1	0	0	0	0	0	0	0	0	0	0	0	0	0	0	0	0
1700049E17Rik2	0	0	0	0	0	0	0	0	0	0	0	0	0	0	0	0
1700049G17Rik	9.32180553248976	8.7591183311516	8.80481873776763	9.16840008758437	9.25164067083833	8.28938058591838	8.43307958438124	8.01833844643723	8.51104858755848	8.86255824408304	8.56939122829443	8.94390370815577	8.42473004801793	7.70106766066853	7.78001695269142	8.20293642351536
1700049J03Rik	0	0	0	0	0	0	1.15191589176938	2.05300469968662	0	0	0	0	0	0	0	0
1700049L16Rik	0	0	0	0	0	0	0	0	0	0	0	0	0	0	0	0
1700051A21Rik	0	0	0	0	0	0	0	0	0	0	0	0	0	0	0	0
1700052N19Rik	9.88816254515065	9.76390582925158	9.59813289028114	9.9291459290201	10.4755536190951	10.1240508063397	10.3712552238056	10.0424424248533	9.50629670238581	9.70387442082907	9.49031998848631	9.69528793768494	10.2081308566782	9.90983273628353	10.1364495749506	10.1431512436099
1700054K02Rik	0	0	0	0	0	0	0	0	0	0	0	0	0	0	0	0
1700054M17Rik	0	0	0	0	0	0	0	0	0	0	0	0	0	0	0	0
1700054O13Rik	1.45845616544843	0.828685158039599	0	1.01194077041388	0	0	2.82993874362309	1.36448650230908	0	0	0	1.61182227737632	0	0	3.34769737592296	0
1700055C04Rik	0	0	0	0	0	0	0	0	0	0	0	0	0	0	0	0
1700055D18Rik	5.61688357642351	4.85491197581661	4.66013614155426	5.44949960063068	6.14356087036611	4.23070203334558	5.36907909339525	5.2778478770179	4.99027106601624	5.74902977845323	4.91697939443426	3.94435581018495	5.67761549709479	5.69084289030355	5.72849927655029	6.10834918832228
1700055N04Rik	0.906175327764732	1.35170289877998	2.01273437694581	4.34453170613074	0	1.38728697820191	0	0	1.92547924084347	0.970601899770228	2.81022340414992	2.35410033572452	0	0	2.02150623860378	0
1700056E22Rik	4.20800312906593	4.11248204924666	3.01484588767766	3.829452562032	3.68922669925757	4.6575225281542	4.17865335524963	4.95056574190853	4.92531664683727	3.11724022821504	4.69570771397802	3.40550553287204	5.00668260047294	5.99036777166252	5.11523390941878	5.37523564944679
1700056N10Rik	3.81875440643274	5.44902075924713	3.82310479772736	3.02083193491112	6.68642273920408	5.6286537438163	5.98473705878263	4.79557957356902	3.76488066903552	4.52807954937007	4.87535705981673	4.56194570879694	5.77201117800748	5.56027666673147	5.23729201326193	5.51870933521852
1700057G04Rik	0	1.35170289877998	2.33550744700781	0	0	2.54784190553391	0	2.05300469968662	0	0	0	2.35410033572452	0	1.31606467913999	3.34769737592296	1.96097881892539
1700057H15Rik	0	0	0	0	0	0	0	0	0	0	0	0	0	0	0	0
1700057H21Rik	0	0	0	0	0	0	0	0	0	0	0	0	0	0	0	0
1700058P15Rik	0	0	0	1.01194077041388	1.4329099499725	0	0	0	0	0	0	0.753141393242171	0	0	1.33915865678527	0
1700060C16Rik	0	0	0	0	0	0	0	0	0	0	0	0	0	0	0	0
1700060C20Rik	0	0	1.008502061662	0	0	1.38728697820191	0	0	0	1.955675110284	0.894630072027562	0	0	0	0	0
1700060J05Rik	0	0	0	1.60086166617744	0	0	0	1.36448650230908	0	1.955675110284	0	1.24544556805179	0	0	0	0
1700061E18Rik	0	0	0	0	0	0	0	0	0	0	0	0	0	0	0	0
1700061F12Rik	0	0	0	0	0	0	0	0	0	2.27459922465103	0	2.14642524012576	0	0	0	0
1700061G19Rik	0.906175327764732	2.03712347003749	3.7160969031581	4.02230848290206	3.24785723150491	3.41888857859278	1.7841587896661	2.86777521882875	2.3779414185677	3.94437778531715	3.60510676192056	1.90374607635191	3.71296243259894	4.23865856474223	3.34769737592296	2.76267212040157
1700061H18Rik	0	0	0	0	2.1374428259136	2.08124620917499	0	1.36448650230908	0	0	0	0	1.44915249491712	1.99266699927308	0	0
1700061I17Rik	0	0	1.59628748501056	0	0	0	0	0	1.26262261394574	2.53562749622837	2.81022340414992	2.35410033572452	0	0	0	0
1700061J23Rik	0	0	0	0	0	0	0	0	0	0	0	0	0	0	0	0
1700063H04Rik	0	0	0	0	0	0	0	0	0	0	0	0	0	0	0	0
1700063H06Rik	0	0	0	0	0	0	0	0	0	0	0	0	0	0	0	0
1700064H15Rik	1.85687094489734	0	0	0	2.1374428259136	0	1.15191589176938	1.36448650230908	2.72186701558926	1.955675110284	0.894630072027562	0	0	1.99266699927308	2.02150623860378	1.96097881892539
1700065D16Rik	0	2.28697863769827	0	0	2.1374428259136	0	0	0	0	0	1.83891117576683	0	0	0	0	0
1700066B19Rik	4.81230257993431	5.42316001069346	2.01273437694581	2.01787429759538	1.4329099499725	2.54784190553391	3.0587541638424	2.05300469968662	5.37782259755319	5.58566090252647	6.03199024814801	6.9345897911324	4.44398533763605	3.07883190356265	2.48287716554336	5.21590198007419
1700066J03Rik	1.85687094489734	0.828685158039599	1.59628748501056	0	0	2.54784190553391	0	1.36448650230908	1.92547924084347	1.54563038711665	0	1.24544556805179	0	0	1.33915865678527	0
1700066M21Rik	8.34553921672263	7.85964444987167	7.9652533033267	8.68906133737437	9.60651183050372	8.76708250490392	9.548663567734	8.47943809399144	8.2174963140646	8.03357154243309	8.19104009088954	8.23472629495515	9.18596549930542	8.30085806646493	8.7410638107417	8.79333939483549
1700066O22Rik	3.72650306968009	0	0	0	0	0	0	0	0	0	0	0	0	0	0	0
1700067K01Rik	2.64256845221996	2.03712347003749	0	2.60480923008317	0	2.54784190553391	0	2.51715974280709	1.92547924084347	1.54563038711665	2.40481201830379	1.24544556805179	2.63027221807751	1.31606467913999	0	2.76267212040157
1700067P10Rik	0	0	0	0	0	0	0	0	0	2.27459922465103	0	1.24544556805179	0	0	0	0
1700069B07Rik	0	0	0	0	1.4329099499725	0	0	0	1.26262261394574	0	0	0	0	1.31606467913999	2.83190747582819	0
1700069L16Rik	0	0	0	0	0	0	0	0	0	0	0	0	0	0	0	0
1700071G01Rik	0	0	0	0	0	0	0	0	0	0	0	0	0	0	0	0
1700071K01Rik	0	0	0	0	0	0	0	0	0	0	0	0	0	1.31606467913999	0	0
1700071M16Rik	0	0	0	0	0	0	0	0	0	0	0	0	0	0	0	0
1700073E17Rik	0	0.828685158039599	0	0	0	0	0	0	0	0	0	0	0	0	0	0
1700074P13Rik	0	0	0	0	0	0	0	0	0	0	0	0	0	0	0	0
1700080E11Rik	0	0	0	0	0	0	0	0	0	0	0	0	0	0	0	0
1700080G11Rik	0	0	0	0	0	0	0	0	0	0	0	0	0	0	0	0
1700080N15Rik	0	0	0	0	0	0	0	0	0	0	0	0	0	0	0	0
1700080O16Rik	0	0	0	0	4.02672632789659	0	3.72474620141253	2.86777521882875	0	0.970601899770228	2.40481201830379	0	4.44398533763605	4.12005834750642	4.15626799995763	3.8093806419801
1700082M22Rik	4.51423374408506	4.11248204924666	2.33550744700781	4.41497724209986	4.901997655864	3.1825834461223	4.92267881433638	3.38530399057016	2.72186701558926	2.94815339840444	3.12634484969597	3.73749846960735	4.44398533763605	4.79791991401587	2.48287716554336	3.95105635442809
1700084C01Rik	2.42501696426677	3.66003747332753	2.82189935448609	3.7224075933042	1.4329099499725	2.08124620917499	0	2.51715974280709	0	1.54563038711665	3.60510676192056	5.78532162963058	0	0	0	0
1700084C06Rik	2.16873269128239	2.49988305724624	2.59910489480803	1.01194077041388	2.60874356949346	4.56206421095065	2.82993874362309	2.05300469968662	2.72186701558926	2.27459922465103	2.14943252450896	0	3.71296243259894	4.63446325190701	3.11273124120989	4.08005486718327
1700084E18Rik	0	0	0	0	0	0	0	0	0	0	0	0	0	0	0	0
1700084J12Rik	0	0	0	0	0	0	0	0	0	0	0	0	0	0	0	0
1700084M14Rik	0	0	0	0	0	0	0	0	0	0	2.40481201830379	0	0	0	0	0
1700086D15Rik	0	0	0	0	0	0	0	0	0	0	0	0	0	0	0	0
1700086L19Rik	3.522162186984	0.828685158039599	3.33719591411879	0	1.4329099499725	2.89984305160689	0	2.51715974280709	0	0	1.44268676255218	2.35410033572452	1.44915249491712	2.79897130050144	3.34769737592296	3.47591642171864
1700086O06Rik	6.05648159518614	5.84931913999936	5.66047336133878	5.85625964178424	6.45442728262852	6.38213137085707	5.70950272557604	6.47883288875897	6.45545107667617	6.94106599887165	6.29134533903513	6.13404310782064	6.86964805724308	7.14003062451062	7.2231678400574	6.97051081812584
1700086P04Rik	3.81875440643274	3.97684504804187	4.47561958770307	4.54631952334105	4.72784486818831	4.6575225281542	5.64049125915904	4.19560846888449	3.90623167215722	5.40140158621223	4.87535705981673	4.47568310971606	5.72558523973084	5.25725591405856	4.15626799995763	5.6901951396631
1700087M22Rik	0	0	0	0	0	0	0	0	0	0	0	0	0	0	0	0
1700088E04Rik	7.19077015181817	7.05453608059112	7.0721100125578	6.6085002869462	6.07245721629839	6.26576618390507	6.01231325573486	6.60088885297134	8.42556080660109	7.03906696542263	7.17467835905829	7.46893287888498	6.02298056906689	6.85448478408067	6.62822515390676	6.47969039023348
1700091H14Rik	0	0	0	0	0	0	0	0	0	0	0	0	0	0	0	0
1700092C02Rik	0	0	0	0	0	0	0	0	0	0	0	0	0	0	0	0
1700092C10Rik	0	0	1.008502061662	0	4.98177658850746	3.41888857859278	5.41112075403565	4.06595708702088	0	1.54563038711665	1.83891117576683	2.84179795845197	6.78162187002056	4.63446325190701	3.88463071438529	6.45611305074635
1700092C17Rik	0	0	0	0	0	0	0	0	0	0	0	0	0	0	0	0
1700092E19Rik	0	0	0	0	0	0	0	0	0	0	0	0	0	0	0	0
1700092K14Rik	0	0	0	0	1.4329099499725	0	0	0	0	0	0	0	0	2.45143012954872	0	2.41681015970726
1700092M07Rik	2.64256845221996	2.99721897875023	3.01484588767766	3.4810691306941	2.60874356949346	1.38728697820191	1.7841587896661	2.86777521882875	1.92547924084347	1.54563038711665	0.894630072027562	2.84179795845197	2.63027221807751	1.31606467913999	2.02150623860378	0
1700093J21Rik	5.61688357642351	1.35170289877998	1.59628748501056	1.01194077041388	3.86782329368188	0	2.22226784590049	0	4.45875771615484	0.970601899770228	1.44268676255218	0.753141393242171	2.63027221807751	2.79897130050144	0	3.04144465842375
1700093K21Rik	0.906175327764732	0.828685158039599	1.008502061662	0	3.48535529016583	0	1.15191589176938	1.36448650230908	0	3.11724022821504	2.40481201830379	1.90374607635191	0	1.99266699927308	2.83190747582819	0
1700095A21Rik	0	0	0	0	0	0	0	0	0	0	0	0	0	0	0	0
1700095B10Rik	0	0	0	0	0	0	0	0	0	0	0	0	0	0	0	0
1700095J03Rik	3.28402638887871	2.28697863769827	1.008502061662	0	2.1374428259136	0	0	0	1.26262261394574	0	2.14943252450896	0	0	0	0	1.29079604074836
1700095J07Rik	4.1381052320447	4.04625697482689	4.01590048528028	0	2.1374428259136	3.7998026622351	3.96947791942262	0	2.72186701558926	4.26554957041858	2.62171167058572	2.84179795845197	3.71296243259894	3.07883190356265	3.11273124120989	0
1700095J12Rik	0	0	0	0	0	0	0	0	0	0	0	0	0	0	0	0
1700099I09Rik	0	1.73474120620016	0	1.60086166617744	0	1.38728697820191	0	0	1.26262261394574	0	2.14943252450896	0	1.44915249491712	0	0	0
1700101E01Rik	2.83157214033177	2.99721897875023	0	3.19108518875107	4.1698508148511	4.10086245275636	3.42984400010581	3.76540458571132	3.23202987876636	3.94437778531715	3.79566272367432	2.53560804773538	4.65687755893529	3.07883190356265	4.38477407837422	2.76267212040157
1700101I11Rik	3.62794742034714	2.49988305724624	0	3.34335083035066	2.96340564417997	3.41888857859278	2.55786382592348	2.51715974280709	3.23202987876636	1.955675110284	2.40481201830379	2.14642524012576	3.89178936811924	2.79897130050144	2.02150623860378	3.27497440924676
1700101I19Rik	0	0	0	0	0	0	0	0	0	0	0	0	0	0	0	0
1700102P08Rik	5.1329368399233	3.25349399326913	3.7160969031581	5.41553920246576	6.3973831072513	5.31399718229072	5.74280874304785	5.02223164467859	5.90137938725714	4.94248626692611	3.38549513131876	5.08329950836073	4.32446762690855	3.69140918019821	5.05010041147242	4.19845973768214
1700104B16Rik	0	0	0	0	0	0	0	0	0	0	0	0	0	0	0	1.29079604074836
1700106J16Rik	0	0.828685158039599	0	0	0	0	0	0	0	0	0	0.753141393242171	0	0	0	0
1700108N11Rik	0	0.828685158039599	0	0	0	0	2.22226784590049	1.36448650230908	0	0.970601899770228	0	0	0	0	0	1.29079604074836
1700109G15Rik	0	0	0	0	0	0	0	0	0	0	0	0	0	0	0	0
1700109H08Rik	5.80906581445634	6.41939038616484	5.50843280292103	5.38076008055872	6.36799227690662	5.31399718229072	4.80146568553442	5.33525334315635	3.23202987876636	4.80066305141447	3.79566272367432	6.24250748885362	5.62799573559335	4.79791991401587	5.40296112410708	5.32405502618001
1700109K24Rik	0	0	0	0	0	0	0	0	0	0	0	0	0	0	0	0
1700110I01Rik	3.98724816005628	4.77537943002035	3.82310479772736	4.83029574892359	5.19763174772944	2.89984305160689	4.5981073169998	4.19560846888449	2.9993822680825	4.19170824503972	3.60510676192056	4.60321686960707	3.89178936811924	3.31312401067821	4.38477407837422	4.3078796385813
1700110K17Rik	0.906175327764732	3.74599616490118	2.59910489480803	2.01787429759538	0	2.08124620917499	1.15191589176938	0	1.26262261394574	2.75658525466743	4.114660964261	3.20562804821574	1.44915249491712	0	0	1.29079604074836
1700111E14Rik	0	0	0	0	1.4329099499725	0	0	0	0	0	0	0	0	0	0	0
1700112D23Rik	0	0.828685158039599	3.01484588767766	0	0	0	2.22226784590049	0	0	0	0.894630072027562	2.53560804773538	0	0	3.34769737592296	0
1700112E06Rik	6.5890698151952	7.28018731259566	7.09364505175147	7.07888858830207	7.26670850015055	7.55796224299594	6.93058008482189	7.14120132493447	7.55848360914602	6.76130783457957	6.87015471909081	6.50454265616884	7.24366351308683	7.21428171044279	7.14734162552991	7.48329591621466
1700112J05Rik	0	0	0	0	0	0	0	0	0	0	0	0	0	0	0	0
1700112J16Rik	6.11223116574335	4.23645564906754	4.47561958770307	3.7224075933042	6.36799227690662	6.00042049622464	5.1874728015102	5.59231945777995	6.12031954616951	3.8515203961059	5.21270904336735	3.80979697466361	6.73550915532714	6.26646545469373	6.06159485734183	6.13828712232505
1700112K13Rik	0	0	0	0	0	0	0	0	0	0	0	0	0	0	0	0
1700113A16Rik	7.73741071103529	6.69266021806984	7.7447952598246	7.73102978502	7.93125025607228	8.03765568893386	7.81931164792345	8.10341011220246	7.56915332409978	7.07030841617739	6.55130646493019	6.68836735182217	8.54991102561785	8.52162235730596	8.67238970855323	8.4256411992482
1700113H08Rik	0	0	1.008502061662	1.01194077041388	0	0	0	0	0	0	0	0	0	0	0	0
1700116B05Rik	0	0	0	0	0	0	0	0	0	0	0	0	0	0	0	0
1700119I11Rik	0	0	0	0	0	0	0	0	0	0	0	0	0	0	0	0
1700120B22Rik	1.45845616544843	0	1.008502061662	0	0	0	0	0	1.26262261394574	1.955675110284	1.83891117576683	0	1.44915249491712	0	0	0
1700120C18Rik	0	0	0	0	0	0	0	0	0	0	0	0	0	0	0	0
1700120E14Rik	0	0	0	0	0	0	0	0	0	0	0	0	0	0	0	0
1700120G11Rik	0	0	0	0	0	0	0	0	0	0	0	0	0	0	0	0
1700120O09Rik	0	0	0	0	0	0	0	0	0	0	0	0	0	0	0	0
1700121C08Rik	0	1.35170289877998	0	0	0	0	0	2.05300469968662	0	0	0	1.61182227737632	0	1.99266699927308	0	0
1700121N20Rik	0	0	0	0	0	0	0	0	0	0	0	0	0	0	0	0
1700122E12Rik	2.83157214033177	1.35170289877998	2.01273437694581	3.4810691306941	3.68922669925757	2.08124620917499	1.15191589176938	4.06595708702088	3.90623167215722	3.11724022821504	0	2.97353567033465	4.55435483765138	1.99266699927308	4.02683307627691	3.47591642171864
1700122O11Rik	0	0	1.008502061662	0	0	0	0	0	0	0.970601899770228	0	0	0	0	2.02150623860378	0
1700123I01Rik	2.16873269128239	3.74599616490118	2.33550744700781	3.02083193491112	3.48535529016583	2.08124620917499	0	3.38530399057016	1.92547924084347	3.11724022821504	2.81022340414992	1.61182227737632	1.44915249491712	3.99082791042097	1.33915865678527	1.96097881892539
1700123K08Rik	0	0	0	0	0	1.38728697820191	0	0	0	0	2.14943252450896	0	0	1.31606467913999	2.02150623860378	1.96097881892539
1700123L14Rik	0	0	0	0	0	0	0	0	0	0	0	0	0	0	0	0
1700123M08Rik	5.23691222234682	5.31481606011019	5.74455671168268	5.38076008055872	3.48535529016583	3.62188084370193	4.36130562041646	4.06595708702088	5.11201454131952	5.22754871982298	5.66760039808774	5.46544908104639	3.50879070254782	3.07883190356265	4.67132716688447	3.47591642171864
1700123O12Rik	0	0	0	0	0	0	0	0	0	0	0	0	0	0	0	0
1700123O20Rik	9.83530788585789	9.58886706922713	9.79336812584213	9.76690739052698	10.3515233390066	10.1365306056465	9.91655045925969	10.2014016025944	10.0057610290735	9.71544855595691	9.8187255948897	9.70598378174407	10.3158632166003	10.2922898093122	10.2800635031972	10.1057586780839
1700125G02Rik	0	0	0	0	0	0	0	0	0	0	0	0	0	0	0	0
1700125G22Rik	2.64256845221996	0.828685158039599	0	0	0	0	0	0	1.26262261394574	0	0	0	0	0	0	0
1700125H03Rik	0	0	0	0	0	2.54784190553391	0	0	0	0	0	0	0	0	0	1.96097881892539
1700125H20Rik	0	0	0	1.01194077041388	1.4329099499725	1.38728697820191	0	1.36448650230908	0	0	0	0	2.15735164784766	1.99266699927308	0	0
1700128E19Rik	0	0	0	0	0	0	0	0	0	0	0	0	0	0	0	0
1700128F08Rik	3.522162186984	2.99721897875023	2.33550744700781	1.60086166617744	2.96340564417997	1.38728697820191	3.0587541638424	2.51715974280709	2.9993822680825	1.955675110284	0	0	2.63027221807751	2.45143012954872	1.33915865678527	3.65226176663894
1700129C05Rik	0	0	0	0	0	0	0	0	0	0	0	0	0	0	0	0
1810008B01Rik	0	0	0	0	0	0	0	0	0	0	2.81022340414992	0	0	0	0	0
1810009A15Rik	4.94103123828424	2.84970461590691	4.97060680820782	4.88095088861586	4.52974579645016	4.45983937435264	4.4446335711011	4.52656044953085	3.43231879131836	5.0716070382696	2.97692537502416	4.51945904720565	4.44398533763605	3.69140918019821	4.38477407837422	4.40958253764766
1810009J06Rik	0	0	0	0	0	0	0	0	0	0	0	0	0	0	0	0
1810010H24Rik	7.28272243952594	8.16285589514412	9.43478218529057	8.55119660026963	6.36799227690662	6.29574916432307	6.11763110896382	5.54444063610891	5.22427924559646	7.82959138962781	7.4963250939183	6.87686072392279	6.89084027230839	6.94448985237439	7.11585889871168	7.5064366873119
1810010K12Rik	0	0	0	0	0	0	0	0	0	0	0	0	0	0	0	0
1810011H11Rik	6.40787583141376	7.65821921343136	6.3917906563504	6.54708905720132	4.1698508148511	3.1825834461223	3.72474620141253	3.58783618131275	6.97199227546532	6.98544576495285	7.2660902679784	7.92868078965842	2.98584724435694	3.31312401067821	3.11273124120989	4.08005486718327
1810011O10Rik	9.88282981092251	10.7396939050301	9.91478210064334	9.77194894202169	7.71485417504123	8.39009859781966	8.51247262136583	7.96477847881353	10.2206400341666	10.8163738930317	11.4352154526543	12.2084545716285	7.89527363681632	8.06439225552804	7.47965358626797	8.15248519828642
1810012K08Rik	0.906175327764732	1.73474120620016	0	1.60086166617744	0	0	0	0	0	0	0.894630072027562	0	0	1.31606467913999	0	0
1810013D15Rik	2.99865858176166	1.35170289877998	1.008502061662	4.02230848290206	2.1374428259136	0	3.0587541638424	1.36448650230908	0	2.53562749622837	0	0.753141393242171	3.71296243259894	3.69140918019821	2.48287716554336	2.41681015970726
1810013L24Rik	11.0329226753855	10.4158473952082	10.7034446120944	10.9125143288675	12.0854603169569	11.3294902104377	11.5815651569227	11.2951262802284	10.5463817917127	10.6165863685882	10.4667220444645	10.853061922573	11.2138412527667	10.8625097078814	10.9849662302902	11.0927339705505
1810014B01Rik	5.89633803140032	5.78984965010636	6.49249834816348	5.8813577598501	7.20155584418891	6.46363228685737	6.58980627532007	6.47883288875897	6.64891649171881	6.57056135993634	6.60322439525268	6.60954364695032	7.65631917005705	6.61236585976632	5.9939353785845	6.65560201179548
1810019D21Rik	8.85878120427003	8.80989690041839	9.48657235655613	8.90943002362978	10.3096252222947	10.3173175210346	10.2153745806805	10.5645569065509	9.04204909901825	9.67028444154836	9.00535077567611	9.29033790750594	10.5865233731668	10.605390433347	10.9317182139283	10.5997153324417
1810019N24Rik	4.7196241961186	3.25349399326913	3.7160969031581	2.01787429759538	6.24404842897238	5.05819784324824	3.42984400010581	4.52656044953085	4.45875771615484	3.75227268600851	2.81022340414992	2.35410033572452	4.55435483765138	5.1999330764435	4.98188671505026	4.83217979046983
1810020O05Rik	0.906175327764732	2.03712347003749	1.59628748501056	0	4.02672632789659	0	0	0	1.26262261394574	0	1.83891117576683	1.90374607635191	2.15735164784766	0	1.33915865678527	1.96097881892539
1810021B22Rik	7.31475800532783	6.44531819037936	6.8112183233394	6.3633422780313	5.95876538752174	6.89430846410694	6.57138509965076	6.28849671489827	8.34713896021321	7.01785703578342	6.6409723666955	6.43766643702567	6.6878737408206	7.59389118635318	7.44206613144337	7.70953012926333
1810022K09Rik	11.2258578051776	11.1667476346453	11.3821767724414	11.5111129202813	12.3227228020225	11.8468817955424	12.0533148981501	11.7371174573279	10.9550895413329	10.9574298228969	10.5141078856547	11.0700628681622	11.6917172225674	11.3406048623566	11.5066055691623	11.5631503504186
1810024B03Rik	6.67796191367948	6.26780662662267	7.1563861204193	6.76503003703503	6.68642273920408	6.38213137085707	6.91605398399623	5.54444063610891	7.18119650562537	7.08057368021722	5.87189091789798	6.7074182788505	7.12348082878561	7.22868412316605	7.26682148716576	7.20074804712978
1810026B05Rik	8.80904189987064	7.90238867167624	9.18183187467107	9.7397174630055	8.82932724645852	8.81445400549427	8.74803466591439	8.41433375684245	6.97199227546532	8.60607755370846	7.87457695151179	8.59330844750411	8.51621392766925	8.01539161377027	8.26930202769165	7.95636894771294
1810026J23Rik	10.6992325784724	10.3632673107216	10.5147944931001	10.5216190451328	12.2495682730002	11.5754207448772	11.7891034177804	11.5595712280201	10.7417722782693	10.216765579312	10.3509648120534	10.2352378176571	11.7414170973832	11.4923036486845	11.5066055691623	11.484484447211
1810030O07Rik	10.987684682668	10.6910843158474	10.8988240879074	10.8311252799853	11.6378142387157	10.9290592019135	10.9536338008697	10.936718323081	10.8441570388577	10.6227459426604	10.5359779751443	10.79469072121	11.1327743735506	10.9884569815836	10.8004902094398	10.9149864870922
1810032O08Rik	8.51367807172679	8.68488496127288	8.68224871415791	8.62734922600144	7.54140573507368	7.77571893303042	7.52601547727843	7.55770683672952	8.84979494266627	9.29383182154597	8.98347896798086	9.22077426824773	8.35018557853956	8.42487096514806	8.49409060908399	8.39496936708319
1810034E14Rik	2.16873269128239	4.29466360103341	4.26399444368715	4.19239745198747	2.96340564417997	2.08124620917499	2.22226784590049	3.38530399057016	5.47179767525813	5.66965656541335	5.3096487917668	5.69276065734855	4.55435483765138	4.12005834750642	4.15626799995763	3.95105635442809
1810037I17Rik	10.6221207290296	10.2756604165357	10.2589235438564	10.1375043978272	9.73005198160357	10.5496932235784	10.5524039227186	10.4293971197593	11.2385347871734	10.6130547684755	10.8751394800702	10.9148086279629	10.0962682510983	10.8854160876448	10.5774073284502	10.5223620710879
1810041L15Rik	7.96641968120224	8.45215753854011	8.47223351188005	8.75843776821637	8.54411335821652	9.06133010802939	8.28832356649745	9.12132852385472	6.68860000235803	8.21225155123158	8.52969644816176	7.21309109172871	8.86036561887107	8.1651740170017	8.67778996084137	8.50246404242592
1810043G02Rik	8.48228691080743	8.95231613113222	9.03094218078962	8.57446740244731	7.98063258924991	8.12375119973516	8.06951556556276	8.54781475927641	9.10572735804321	9.12060591679746	9.47994288285764	8.90523736588189	8.33480307456895	9.16265888516592	8.84071862203962	8.49090814940289
1810043H04Rik	5.78639717194616	6.63749977836304	6.8241587349708	5.80471428822928	6.9068126995876	7.90777831451647	7.24142848190833	8.00954873274026	8.1762175508425	8.43261381806064	8.6913383750546	7.63235652641457	7.45761136029299	9.06571170883668	9.17066125496884	8.22402973025289
1810046K07Rik	0	1.35170289877998	0	0	0	0	3.0587541638424	0	0	4.19170824503972	1.83891117576683	0	0	0	0	2.41681015970726
1810049J17Rik	0.906175327764732	0	0	0	0	0	0	0	0	0	0.894630072027562	0.753141393242171	0	0	0	0
1810055G02Rik	8.16400733259887	7.72853238023548	8.20177173305434	7.71016953634394	8.45607070769043	8.56031783844192	8.46835280775805	8.97999936448829	8.53845470849311	8.38371002607106	7.98143029956709	8.30520021311784	8.86036561887107	8.87745571163686	8.95187347429368	8.95346173814939
1810058I24Rik	9.90798655799744	10.379327583008	10.7974844977902	10.4096282920658	9.88332851892984	10.2052800683095	9.91655045925969	10.3198985753898	10.2087479611292	10.4592867618021	10.4213467300101	10.4133022991134	10.0593082753635	10.6635294478072	10.1997565602289	10.3020236846778
1810059C17Rik	2.42501696426677	0	3.47485283693515	3.02083193491112	1.4329099499725	2.08124620917499	1.7841587896661	2.05300469968662	0	2.27459922465103	2.62171167058572	0	2.15735164784766	0	2.02150623860378	2.41681015970726
1810059H22Rik	9.82561272840371	6.90373836615316	7.63892057068423	7.23307749595416	5.87766703525262	5.4266819917374	4.66912646587964	5.09050538375172	9.5767237514165	7.39214989468227	6.99200437897646	6.842804979904	5.72558523973084	6.99591531832576	6.38581089249938	7.12800975267039
1810062G17Rik	6.45175498866583	5.64074108543828	5.60156562303446	4.27046899742158	7.00554660987217	6.75016372997383	6.94496138308707	7.52106808968288	6.17722154501322	5.96389282064163	4.7883269013598	5.27427045942635	6.16891310632721	6.79765694762985	6.60573655265528	6.95377233215415
1810062O18Rik	4.94103123828424	4.23645564906754	5.2644382030646	4.97721870983748	5.05737408049673	4.83135390563083	4.4446335711011	4.79557957356902	3.76488066903552	3.64568967620888	4.31476384051671	5.19549955761657	4.55435483765138	5.01288426095375	3.7268637352261	4.50458559741167
1810063I02Rik	0	1.35170289877998	0	1.01194077041388	0	0	0	1.36448650230908	1.26262261394574	0.970601899770228	0.894630072027562	0	0	0	0	1.96097881892539
1810064F22Rik	8.4645476479505	7.59592398434252	8.71735351309832	8.79851672469542	8.88225897708294	7.92706353673773	8.63283704411938	8.06998097589565	8.16219126241225	8.345912619574	7.67069459225237	7.90824329307743	9.31307508657712	8.15766665759175	8.02849368758547	8.32510423841788
1810065E05Rik	0	0	0	0	0	0	0	0	0	0	0	0	0	0	0	0
2010001A14Rik	7.20793057895596	7.62457386638002	8.12018082845605	7.7984628665365	8.48373744605822	8.27440066162626	7.77169841390997	7.79102303149319	6.95582104817044	7.56295190904391	7.27412025203017	7.62736378662859	8.00624445649002	8.25937286614302	7.89576176565432	8.19583622668151
2010001E11Rik	0	0	1.008502061662	0	2.60874356949346	0	0	0	0	0	0	0	0	0	0	0
2010001K21Rik	0	2.49988305724624	0	3.02083193491112	0	3.41888857859278	2.22226784590049	3.14962245883649	0	3.8515203961059	1.83891117576683	2.53560804773538	4.32446762690855	4.12005834750642	4.02683307627691	4.75698819415305
2010002M12Rik	5.73996250710941	5.07016475330306	5.14575567539588	5.90602670921817	4.63219283231911	3.1825834461223	2.82993874362309	4.19560846888449	4.92531664683727	4.19170824503972	4.87535705981673	4.86313623851951	2.15735164784766	4.23865856474223	4.27504040551314	3.8093806419801
2010003K11Rik	4.89938500194377	4.96654916064908	4.66013614155426	7.20352992241108	0	2.08124620917499	0	1.36448650230908	2.72186701558926	4.19170824503972	5.78464495466029	3.94435581018495	0	0	3.34769737592296	0
2010005H15Rik	0	2.03712347003749	1.59628748501056	1.01194077041388	0	2.08124620917499	1.7841587896661	2.86777521882875	0	0	1.44268676255218	0	0	0	0	0
2010007H06Rik	8.80340795054909	9.06112087323334	9.43055752716389	9.94857175658596	9.41502950608762	9.26071274999181	10.4577923817265	9.62570548774629	13.3813776553578	9.38982767181271	8.43259359119786	8.60858978835907	9.42626262877933	7.91209578628623	8.85031571625429	9.16820119595164
2010012O05Rik	8.55784800542816	8.31122567078963	8.56765615034861	8.49539228747711	9.16029727409067	8.91928952460263	9.03357063419884	9.04596061944415	8.29023665617714	8.30709824922174	8.64564726054303	8.57527320023413	9.12019330597077	9.00425382172328	8.76663025584139	8.99904290941254
2010013B24Rik	0	0	2.33550744700781	0	1.4329099499725	0	0	0	0	0	0.894630072027562	1.24544556805179	0	0	0	1.29079604074836
2010015M23Rik	4.45796819141656	3.66003747332753	4.40846888914222	4.02230848290206	4.02672632789659	4.6575225281542	3.58481716166669	4.31456309448526	4.78591594673759	4.80066305141447	3.60510676192056	5.24848842950915	4.19414698113345	3.31312401067821	3.54970134180405	3.95105635442809
2010016I18Rik	11.6208623947615	8.45535083688515	5.33846096889463	5.8813577598501	6.3073509663926	4.74705476834782	4.97966859045646	3.76540458571132	10.8916853964972	6.98544576495285	6.94247817219961	7.45208919424776	4.44398533763605	4.87319021460512	5.11523390941878	5.21590198007419
2010106E10Rik	0	0	1.008502061662	0	0	0	0	0	0	0	0	0	0	0	0	0
2010107E04Rik	11.513674403211	11.1486143963564	11.3173001896375	11.3445748486121	11.978917864921	11.6034113394555	11.5312229616624	11.5595712280201	11.7413509580569	10.9884264670486	11.0402048643772	11.1849576076822	11.7428746759724	11.5798686918557	11.3352245072884	11.4617261159596
2010107G12Rik	5.2699695904208	3.47103881464945	3.7160969031581	4.54631952334105	2.96340564417997	4.45983937435264	1.7841587896661	3.92349337850438	3.76488066903552	4.89674363276033	5.69178130594296	4.00720397128457	3.71296243259894	3.69140918019821	2.02150623860378	2.76267212040157
2010107G23Rik	9.13257497921143	8.25369554842883	8.56765615034861	8.42459316721932	9.247611787152	9.22998480276823	9.22250246781024	9.18516882772569	9.39075347059881	8.66524948684301	8.28543083091776	8.19478376002487	8.49561128846498	8.73338866798127	8.8213307583535	8.69100924308825
2010109A12Rik	0	1.73474120620016	4.18594261666164	4.41497724209986	4.98177658850746	4.10086245275636	5.45197188754252	1.36448650230908	1.26262261394574	1.955675110284	2.97692537502416	0	0	2.45143012954872	2.02150623860378	1.29079604074836
2010109I03Rik	5.1329368399233	4.40447501988908	4.26399444368715	5.2710901497149	4.98177658850746	4.3498150485406	4.07785334803711	3.58783618131275	4.71081585866302	4.75011155777908	4.04127768890318	3.49593591761019	4.84235620578365	3.69140918019821	4.48674797901918	5.47245219279021
2010110E17Rik	2.42501696426677	0.828685158039599	0	0	2.60874356949346	0	0	0	0	0	0.894630072027562	3.58103077956954	0	2.45143012954872	0	1.29079604074836
2010110K18Rik	2.42501696426677	2.03712347003749	2.82189935448609	1.60086166617744	3.48535529016583	4.56206421095065	0	3.14962245883649	0	3.11724022821504	2.40481201830379	3.30902551681479	2.63027221807751	0	2.48287716554336	3.04144465842375
2010111I01Rik	10.7917661954677	11.2319725364112	11.5830027916415	11.0729402616451	9.93434957027841	10.2970783628674	10.2519813423242	10.2090997410095	10.4885403661892	11.3995330166451	11.3570429404012	11.4703684074401	10.224916868766	10.302537828426	10.2906761082339	10.4893500115706
2010204K13Rik	3.98724816005628	4.81569368991923	5.40887036807965	4.72331570197003	3.48535529016583	3.62188084370193	3.42984400010581	4.79557957356902	5.68300419209902	5.29962272803979	5.48593518722739	6.13404310782064	4.55435483765138	4.5452209763092	4.83494737211552	4.97173820866527
2010300C02Rik	9.02049076901538	9.92229654579017	10.8710343864544	9.65674900957503	12.1783373407029	12.357027188981	12.2412950548846	12.1878765089499	9.152593922131	10.135400866117	9.97221513989954	9.95942353851893	12.246793053543	12.7346292009244	12.6649979276035	12.5438154938891
2010300F17Rik	0	2.84970461590691	1.59628748501056	0	0	0	0	0	3.23202987876636	0	0	4.18082185114854	0	0	0	0
2010315B03Rik	11.5603519246897	10.292720237618	10.2336860067377	10.4790939404859	11.3013033528017	10.2614367979686	10.7598221641704	10.4668027518589	10.8735073101254	10.239848416109	9.76702878929022	9.84365318142231	10.5352928391615	10.0843010285445	9.9369674755138	10.077064180935
2010320O07Rik	3.90545970512533	2.49988305724624	3.7160969031581	3.34335083035066	3.48535529016583	4.10086245275636	4.4446335711011	3.14962245883649	2.72186701558926	2.27459922465103	3.60510676192056	2.14642524012576	3.50879070254782	4.12005834750642	2.48287716554336	2.76267212040157
2200002D01Rik	3.98724816005628	6.01429744862106	5.54014980729041	2.34098617511482	2.60874356949346	4.98647450209619	4.07785334803711	4.31456309448526	7.2491231874533	8.26721067418148	8.6913383750546	8.6386752880832	4.44398533763605	7.29861533718287	5.92294600136772	5.6901951396631
2200002J24Rik	0	2.28697863769827	0	0	1.4329099499725	2.08124620917499	0	0	0	0	0	0	0	0	0	0
2210008F06Rik	3.522162186984	3.82711998535392	4.18594261666164	2.8277647083988	3.68922669925757	3.62188084370193	3.96947791942262	2.86777521882875	1.92547924084347	4.33579479433953	4.9967860725363	5.46544908104639	4.65687755893529	2.45143012954872	1.33915865678527	4.08005486718327
2210010C04Rik	0	0	0	0	0	0	0	0	0	0	1.44268676255218	1.90374607635191	0	0	0	0
2210011C24Rik	0.906175327764732	4.11248204924666	1.59628748501056	0	1.4329099499725	3.41888857859278	1.15191589176938	2.86777521882875	1.92547924084347	0	0.894630072027562	0	0	2.45143012954872	1.33915865678527	0
2210013O21Rik	9.26554860409649	9.28042922437615	9.3876162582816	9.25256289694832	9.07647000142976	9.33478575258752	9.3710133009233	9.40887932184535	9.66888861736715	9.38154869337767	9.43050431738801	9.44021377071611	9.19451285601815	9.17386662630606	9.14359689856183	9.4082650866365
2210015D19Rik	9.00339251311599	8.81487782563524	9.28839006659937	9.15302441515712	9.58751157087823	9.52398854552894	9.40781751642976	9.40553304806486	9.10938702890563	8.58460006674851	8.81757770077807	8.69940794755274	9.3052039153182	9.24289588838062	9.47668008413497	9.03131107671823
2210016F16Rik	9.93914905804258	9.62476440984875	9.80157004790772	9.2086183334223	9.66507978056545	9.78405458948499	9.84358823275193	9.8613343347934	10.0445082670801	9.47400384124773	9.79938185783573	9.648000468397	9.76724005312033	10.0174386541729	9.54918444670183	9.89834332824822
2210016L21Rik	9.82283067424848	9.77289230445332	10.2624931348126	9.7362824063278	10.0124063968273	10.5086787651744	10.1251115439833	10.4408844554282	10.458726119251	10.0673509838692	10.0928880034161	9.76400296932656	10.2781605622661	10.9465954582706	10.7111428349366	10.635578972108
2210017G18Rik	2.16873269128239	0	0	0	0	0	1.7841587896661	0	0	0	0	0	0	0	0	0
2210018M11Rik	10.5321626240712	9.85980634548534	9.81135119782409	9.7968957693645	9.68904594944391	9.47241435885592	9.5533642955672	9.43865156366012	10.013594176487	9.56820282012397	9.22008624959564	9.43593682983278	9.56785818864602	9.26402582110997	9.25617302597268	9.4174505280809
2210019I11Rik	0	0	0	0	0	0	0	0	0	0	0	0	0	0	0	0
2210404O09Rik	7.9255103203257	7.68566977329981	7.71731299437334	7.77186665246147	6.61315920646654	6.61399979387988	6.87157695171	6.42696442853761	6.93946650014146	7.23559925454981	7.2498949593539	7.1861817487627	7.14127499665583	6.59022842389948	6.18807948886146	6.01461701241847
2210406O10Rik	5.45382903080128	4.69120530961741	5.87464467358011	4.88095088861586	5.74677309527771	5.19175946557794	5.36907909339525	4.52656044953085	5.05242660566496	4.40277797409686	5.21270904336735	4.06742818577992	4.92685778534515	4.94472737389181	4.98188671505026	5.0367610663421
2210407C18Rik	0	6.67084846613318	1.59628748501056	0	5.26295790085013	4.45983937435264	9.576640897793	9.14560088874589	4.03496096753023	5.61420629103511	7.01134841645707	8.87396199124101	2.98584724435694	6.02378726012588	2.48287716554336	3.65226176663894
2210408F21Rik	7.5549810519355	6.86584246420428	6.78498399527643	7.45827539242005	8.44907031950582	8.06402807251401	8.10196354757791	8.25240714323408	7.72993727971783	7.23559925454981	7.38949646816239	6.91833013325803	8.27157850592017	8.73843004352487	8.66152818083295	8.38875596671471
2210408I21Rik	7.58812595870505	6.85621088424246	6.37430075276777	6.49925188794254	7.31371196854848	5.71993952379221	6.57138509965076	5.59231945777995	7.3266264787897	7.01785703578342	6.68981408738046	6.2683956692146	7.19337738242314	7.10922607004288	6.85490325425367	6.57032571287364
2210409E12Rik	0	0	7.22629378800552	0	0	0	0	2.05300469968662	0	0	0	0	0	0	0	0
2210411M09Rik	0	0.828685158039599	0	0	0	0	0	0	0	0	0.894630072027562	0	0	0	0	0
2210414B05Rik	0	2.49988305724624	0	0	0	0	0	0	0	0	0	0	0	0	0	0
2210417A02Rik	4.45796819141656	2.99721897875023	4.26399444368715	2.60480923008317	3.48535529016583	3.41888857859278	2.22226784590049	3.58783618131275	1.26262261394574	0	0	1.90374607635191	3.50879070254782	3.84887236144775	2.48287716554336	3.8093806419801
2210418O10Rik	0	0	0	0	0	0	0	0	0	0	0	0	0	0	0	0
2300002M23Rik	0	0	0	0	0	0	0	0	0	0	0	0	0	0	0	0
2300003K06Rik	0	0	0	0	0	0	0	0	0	0	0	0	0	0	0	0
2300005B03Rik	0	0	0	0	0	0	2.82993874362309	0	0	0	2.97692537502416	0	0	0	0	0
2300009A05Rik	7.34609763532317	6.8170283756844	7.0721100125578	7.45827539242005	7.72648059935958	7.38744774123928	7.18196096378259	7.00632694483305	6.47827372082669	7.04955613235798	7.01134841645707	7.0284776560253	7.47174475178024	7.81998025391198	7.23786631093568	7.47158483424932
2310001H17Rik	11.6634700652032	10.1052033854747	9.89498731328112	10.187412631678	12.3346416814397	11.3029780543849	11.2934408825732	11.1497019351826	11.9572667974872	9.91219622422224	9.47646719419546	9.87873993590657	11.9163098036784	11.6166109694018	11.4350646617379	11.7916691729353
2310001K24Rik	0	1.35170289877998	0	0	0	0	0	0	0	0	1.83891117576683	0.753141393242171	0	0	1.33915865678527	0
2310002F09Rik	3.1483867991417	3.66003747332753	4.47561958770307	4.88095088861586	0	3.62188084370193	0	0	1.26262261394574	2.53562749622837	4.25109760951168	1.24544556805179	1.44915249491712	0	2.48287716554336	1.96097881892539
2310002J15Rik	2.64256845221996	1.35170289877998	4.01590048528028	3.02083193491112	1.4329099499725	0	1.7841587896661	0	1.92547924084347	3.11724022821504	2.14943252450896	3.878644596438	2.63027221807751	0	0	0
2310002L09Rik	0	4.29466360103341	0	0	2.96340564417997	3.1825834461223	0	0	0	0	2.81022340414992	0	0	0	0	0
2310003H01Rik	8.29021802453927	8.9568295741368	9.37887247042971	8.74824160838479	7.67940193206247	8.76172168895236	8.45836243701528	8.75132020829068	9.02277250788223	9.67198264498401	9.52269689052204	9.42158808851069	8.2634770007408	9.67234307676615	9.72379845336001	9.42960751258144
2310003L06Rik	2.42501696426677	0	0	0	0	0	0	0	0	0	0	0	0	0	0	0
2310005A03Rik	0	0.828685158039599	0	0	0	0	0	1.36448650230908	0	0	0	1.24544556805179	0	0	0	1.96097881892539
2310005G13Rik	3.40800215093153	0.828685158039599	0	0	1.4329099499725	0	3.96947791942262	2.51715974280709	2.3779414185677	3.75227268600851	2.40481201830379	1.61182227737632	3.27088474014495	3.07883190356265	2.83190747582819	4.08005486718327
2310007B03Rik	3.28402638887871	5.7487962385493	5.63132013443068	2.34098617511482	1.4329099499725	3.41888857859278	3.72474620141253	1.36448650230908	5.32843516176457	6.58505480617287	6.62849912975993	7.70524550297275	0	5.99036777166252	2.48287716554336	3.95105635442809
2310007L24Rik	3.90545970512533	4.55495179443812	4.18594261666164	3.60677896885106	3.24785723150491	2.89984305160689	4.17865335524963	3.92349337850438	4.71081585866302	5.11220094649187	5.51333035997788	4.82875106320916	5.57660838759542	3.51462988062685	4.02683307627691	6.07777681161938
2310009B15Rik	5.02088185994416	5.28640923132852	6.42614693999998	5.95413410938602	5.32545373986091	6.1718867635813	5.80719920108181	5.81043364668266	6.50074093861947	7.55561150406639	7.48253011694749	6.50454265616884	5.22264989688406	7.14003062451062	6.94723347409426	6.50288860308467
2310010G23Rik	3.72650306968009	5.16683464665441	5.40887036807965	3.4810691306941	5.44286675103115	5.25417256765742	5.08730895238374	4.87515289384133	3.23202987876636	5.40140158621223	4.64706850676798	4.18082185114854	4.65687755893529	4.4500922228532	4.38477407837422	5.27099174077084
2310010J17Rik	3.522162186984	5.28640923132852	5.37409515907892	5.482678936777	3.68922669925757	4.74705476834782	4.92267881433638	3.76540458571132	4.63159068903454	6.17021936730539	5.76198339521319	5.711754038229	3.89178936811924	4.5452209763092	4.67132716688447	4.3078796385813
2310011J03Rik	9.25320274906895	9.36605987354905	10.3172935063716	9.47702050499961	9.38599960078219	10.5387650692431	10.3605667464748	10.4619784063141	9.95784742422307	10.2816017889044	10.4249576130648	10.2187351616229	10.1345276482507	11.0125868931049	10.8787758219381	10.7307620583187
2310014F06Rik	0.906175327764732	2.28697863769827	0	1.01194077041388	0	0	0	0	2.9993822680825	1.955675110284	0	0.753141393242171	0	0	1.33915865678527	0
2310014L17Rik	7.05511608654574	5.59514626255496	5.66047336133878	6.21328491307128	10.8929195837367	7.59460599018431	8.44324595599684	8.14413585771091	7.23579130029311	6.20816622553226	5.14426359858536	5.78532162963058	7.01184476049208	7.73172722785421	7.63208504711194	7.90504985214582
2310015A10Rik	10.1357796014402	10.2945043289287	10.37339342605	9.98954421715917	9.56178226167872	9.1336674396926	8.9540380776447	9.30495246073825	9.82170627538789	10.4444597711929	9.72224181429148	9.91913508569437	9.50739811210882	9.45681457541845	9.46735536837849	9.36460903900988
2310015B20Rik	2.42501696426677	4.55495179443812	4.66013614155426	4.27046899742158	2.60874356949346	3.7998026622351	4.4446335711011	3.14962245883649	3.43231879131836	0.970601899770228	2.62171167058572	3.20562804821574	3.89178936811924	2.45143012954872	1.33915865678527	3.65226176663894
2310016D23Rik	2.16873269128239	0	0	0	1.4329099499725	0	0	0	0	0	0	0	0	0	1.33915865678527	0
2310016G11Rik	0	0	0	0	0	0	0	0	0	0	0	0	0	0	2.02150623860378	0
2310022A10Rik	8.41737806198366	8.53598861754247	8.95061049861945	8.37243931613549	7.31371196854848	8.26685196496965	8.26558722225288	7.9464739835579	9.1239335783389	9.02285319873041	8.70625273705843	8.58044917517471	8.27157850592017	8.65023452585682	8.83589602760533	8.4256411992482
2310022B05Rik	9.7989640693687	10.4026741760888	10.750807134902	10.4352771900959	10.4247176556572	10.5713042877479	10.7770055115151	10.6305362621062	10.417990464579	10.5943706896146	10.0677007278094	10.5080216387064	10.5352928391615	10.5024677252449	10.4864780272954	10.4361129714381
2310026I22Rik	1.85687094489734	0	1.59628748501056	0	0	0	0	0	0	2.75658525466743	0.894630072027562	0	1.44915249491712	0	0	0
2310026L22Rik	1.85687094489734	1.35170289877998	0	0	1.4329099499725	1.38728697820191	0	0	1.26262261394574	0	0.894630072027562	1.24544556805179	0	0	0	0
2310030G06Rik	9.43726091163026	8.61806722044867	8.92080096979385	8.52754427553601	10.0976903144768	9.79459258625072	10.0980199264047	9.67933977947961	9.3103622130595	9.04136506976153	8.84479075022139	9.38655741301605	9.64783686756554	9.89861719757619	9.57835120583656	9.47430504911445
2310031A07Rik	0.906175327764732	3.90392398219503	0	0	1.4329099499725	0	0	1.36448650230908	1.92547924084347	2.27459922465103	0	2.35410033572452	1.44915249491712	0	0	0
2310033P09Rik	8.62646051036197	8.26101352980676	8.95649919838634	8.4160307382873	8.0836669763094	8.76172168895236	8.74803466591439	8.78261238085088	9.2353093620702	9.02285319873041	8.7587027795521	8.66083471113004	8.59580258462448	9.12850358437493	9.14749445892824	9.13888391456253
2310034C09Rik	0	0	0	0	0	0	0	0	0	0	0	0	0	0	0	0
2310035C23Rik	11.7417765027146	11.3050351124349	10.9476830153069	11.4510878001551	12.2323423928733	11.4920874373156	11.911316703387	11.3887647994812	11.1426775252497	10.8787325024361	10.7272487164176	11.0719015989442	11.5860541774085	11.3660720306609	11.3266556466852	11.3162602344803
2310036O22Rik	9.91844902722482	10.0354384829045	10.2421476683167	9.87550703369612	10.2940827306295	10.4093281062764	10.1989685880191	10.4875238136961	10.4486495288826	10.2726758632151	10.4596980448038	10.2994231273338	10.4646156322019	10.4935499807278	10.5259376267659	10.5670704341768
2310039H08Rik	6.36262012536009	6.60336193974552	6.8241587349708	6.49925188794254	7.32904553417656	7.90777831451647	7.05512507526783	7.60515453799315	8.63301758958925	8.41243830860823	8.49919177731471	7.84942831050485	7.76360746481878	9.46596158095242	9.54918444670183	8.89766798277935
2310040G07Rik	0	0.828685158039599	0	2.34098617511482	2.1374428259136	0	2.22226784590049	0	0	0.970601899770228	3.38549513131876	0	1.44915249491712	1.31606467913999	0	0
2310042E22Rik	0	0.828685158039599	0	0	0	0	0	0	0	0	0	0	0	0	0	0
2310043M15Rik	0	0	2.01273437694581	0	0	0	0	0	0	2.53562749622837	2.14943252450896	0	0	0	0	0
2310044K18Rik	0	0.828685158039599	1.59628748501056	0	3.48535529016583	0	0	2.05300469968662	0	0	0	0	0	0	0	0
2310045N01Rik	9.14821666887462	9.26595308877937	9.44109606683129	9.09788121978273	8.56368993541674	9.63663293966442	9.38690164054579	9.42218733738001	10.0747738030283	9.63936991200496	9.59659940067292	9.64182432096208	9.54798503253553	10.151984674455	9.89816789461111	9.92220113880643
2310047M10Rik	7.79532454208387	8.51165357093195	8.59055726030543	8.56675210002409	8.46303729185733	9.15835630379803	8.61496056529358	9.25003970453191	8.673134784182	8.99598869602901	9.3243024636957	8.86338436293565	9.0034361310394	9.58827952911604	9.46110523900244	9.36777151874102
2310050C09Rik	0	1.35170289877998	0	0	0	0	0	0	0	0	0	0	0	0	0	0
2310057J18Rik	4.1381052320447	7.80060785861664	3.47485283693515	8.51557109232678	15.2349446464505	15.2350114511725	11.8789141411428	10.1036064110496	2.3779414185677	2.53562749622837	0.894630072027562	1.90374607635191	2.63027221807751	10.9958436843747	0	0
2310057M21Rik	7.37677092454226	6.8170283756844	7.33877705933838	7.8310331334179	7.74945608206421	7.33065193377949	7.40640172747739	7.23467787252009	7.47016017916417	7.48007710330043	7.62747174997556	7.48005373319748	7.35459979509509	7.45379436283562	7.66508661585829	7.45977790899698
2310057N15Rik	0	0	0	0	0	0	0	0	0	0	0	0	0	0	0	0
2310058D17Rik	6.91585161866543	5.57179684707194	5.84954859325094	5.97759932092657	7.72648059935958	6.83428659006622	6.32976430428153	6.37316140003368	4.85729934480935	4.89674363276033	4.25109760951168	4.06742818577992	5.22264989688406	5.36549037148181	5.11523390941878	5.21590198007419
2310061I04Rik	8.88569070382544	8.82478838089902	8.93876049645888	8.79851672469542	9.09003401317065	9.54286324603992	9.41041080790091	9.44844065952391	9.58200144678638	9.48370538066277	9.4014739531208	9.43021444703452	9.5939369314689	9.72662780175361	9.83189654725179	9.70685100548775
2310061N02Rik	0	0	0	0	0	0	0	0	0	0	0	0	0	0	0	0
2310065F04Rik	0	3.25349399326913	0	0	2.60874356949346	4.10086245275636	0	3.92349337850438	0	0	0	2.35410033572452	2.63027221807751	0	3.34769737592296	1.29079604074836
2310067B10Rik	10.6404066456307	10.6519563750355	10.8772563006899	10.1138742998706	9.57148460480705	10.3336682147818	10.055575933404	10.3410726342631	11.215797663894	10.7608047714997	10.6171333400881	10.5561057098928	9.88808930957482	10.9191078354728	10.7552315340178	10.839545358682
2310069G16Rik	2.42501696426677	0	0	1.01194077041388	0	1.38728697820191	0	0	2.72186701558926	0	3.38549513131876	0	0	0	2.02150623860378	0
2310075C17Rik	0	0	0	0	0	0	0	0	0	0	0	0	0	0	0	0
2310079G19Rik	0	0	0	0	0	0	0	0	0	0	0	0	0	0	0	0
2310081O03Rik	0	0	0	0	0	0	0	0	0	0	0	0	0	0	0	0
2410002F23Rik	11.3102157671811	11.2490937561932	11.3366198391571	11.2105066908368	10.6550944099685	10.821096859139	10.5251448452198	10.7514454901139	11.0750408643054	11.3642555380646	11.1755041505151	11.4640813210392	10.8780719557035	11.0905526508629	11.0405166777589	11.0984563422025
2410003L11Rik	0	0	0	0	0	0	0	0	0	0	0	0	0	0	0	0
2410004B18Rik	8.86960530892266	8.21653826451584	8.75162436631317	8.95447252079757	8.95324505642416	9.12534302811581	9.02344211130188	8.920287094569	8.7917605516825	9.00410070261591	8.7587027795521	8.8093006688586	8.75451520171818	8.85442157456566	8.735895700092	8.55889455808205
2410004I01Rik	0	0	0	0	0	0	1.15191589176938	3.14962245883649	0	3.40552681673422	0.894630072027562	0	1.44915249491712	2.45143012954872	1.33915865678527	2.76267212040157
2410004N09Rik	7.60117360551166	7.71793552241133	8.75162436631317	8.16325122386638	7.26670850015055	7.8684168165584	7.61863558552489	7.55770683672952	8.1265170752128	8.29832916006896	8.37402331813716	7.80147339007992	7.35459979509509	8.49207863073504	8.33912790086348	7.86979404625271
2410004P03Rik	1.85687094489734	3.74599616490118	1.008502061662	3.34335083035066	7.54140573507368	7.49474193729409	5.36907909339525	6.25913382985156	2.9993822680825	3.94437778531715	3.7035286166493	2.69681081778367	7.36977375991499	7.73172722785421	6.92923410618764	6.65560201179548
2410006H16Rik	9.84219332442188	10.5194049465968	11.7389029356746	10.5106021046962	10.152586634391	10.6180356377165	9.91106713208001	10.2857241682094	11.3054699198296	11.6143615684016	11.2913043493176	10.9422076082673	10.0380944889594	11.9587036146292	11.5344061414059	11.0984563422025
2410012M07Rik	0	0	0	0	0	0	0	0	0	0	0	0	1.44915249491712	0	0	0
2410015M20Rik	11.493260476617	11.1416932955258	11.4458317509834	11.1211465240801	11.8704403157875	12.2700258301169	12.1312340432933	12.3096840162724	12.2971848109636	11.209158849044	11.0182615354244	11.0128252693518	12.3364123839869	12.5845405511732	12.4926344664008	12.4885971066553
2410016O06Rik	8.28618413696069	7.72853238023548	8.37445492880957	7.88166283799109	8.33977169470426	8.49073691362467	8.07606380827682	8.54781475927641	8.63809367065551	8.18396639282801	8.02965901584514	8.70652700456483	8.06335899728345	8.31442554195438	8.35269650086732	8.40115612228749
2410017I17Rik	2.16873269128239	3.90392398219503	0	2.60480923008317	0	1.38728697820191	3.25619779434962	2.05300469968662	0	1.955675110284	0.894630072027562	0	0	0	0	1.96097881892539
2410018L13Rik	6.16590633654007	7.54886682021748	7.2165119924191	7.49125579651056	7.60577171981606	6.93297915231332	6.84114508435902	7.24968498036646	6.33558612668144	7.16016776093254	7.46158712793206	7.30975401946795	6.71188804451161	6.97897635835634	6.18807948886146	6.63475082164223
2410019O14Rik	0	2.28697863769827	0	0	0	0	0	0	0	0	1.44268676255218	0	0	0	0	0
2410024N13Rik	0	0	0	0	0	0	0	1.36448650230908	0	0	0	0	0	0	0	0
2410080I02Rik	0	0	0	0	0	0	0	0	1.92547924084347	0	0	1.24544556805179	0	1.31606467913999	2.48287716554336	1.29079604074836
2410088K16Rik	2.42501696426677	2.28697863769827	4.10342533768293	1.01194077041388	4.02672632789659	2.08124620917499	3.42984400010581	3.38530399057016	1.92547924084347	1.955675110284	0	0	5.72558523973084	4.4500922228532	5.17755340553555	3.8093806419801
2410089E03Rik	9.9106092970996	9.8978590558282	10.0084596014724	10.0010400432108	8.9631067003758	8.63844422267323	8.50278415964467	8.68662297939429	9.3167077196897	9.63589371279328	9.71488609296796	9.53790156743268	8.86036561887107	8.8497702843359	8.6831700744282	8.82129123621623
2410114N07Rik	2.64256845221996	2.28697863769827	1.59628748501056	3.34335083035066	3.48535529016583	2.08124620917499	2.55786382592348	2.05300469968662	2.9993822680825	3.26857243356843	3.38549513131876	4.18082185114854	3.71296243259894	4.4500922228532	3.11273124120989	4.19845973768214
2410124H12Rik	0	0	0	2.34098617511482	0	0	0	0	0	0	0	0	0	0	0	0
2410127L17Rik	9.48026842579918	8.80239311956522	8.7138812235574	9.39443529535497	10.2882108543709	9.35628581434754	9.65089333597241	9.31924960455011	8.7595165741649	8.65154343602598	8.27746372844032	8.70889223838449	9.52444830447087	9.38790354963882	9.34370942612811	9.42354182551787
2410131K14Rik	9.40971525350009	8.88286321123842	9.23851320056878	9.02655255453269	10.3515233390066	9.94643322479139	9.75454358958459	9.97179830887185	9.41756932506599	8.94071071328331	9.16932388898538	9.14069473033796	9.85612151765189	9.94296551468591	9.95264535886644	9.97707180151269
2410137M14Rik	0	2.84970461590691	2.59910489480803	0	0	0	0	0	1.92547924084347	0	2.62171167058572	0	0	0	0	0
2410141K09Rik	3.98724816005628	3.1310394883028	3.47485283693515	2.34098617511482	3.24785723150491	3.7998026622351	2.22226784590049	2.05300469968662	1.92547924084347	3.40552681673422	3.88226446054713	2.14642524012576	3.89178936811924	3.07883190356265	0	1.96097881892539
2410152P15Rik	0	0	0	0	0	0	0	0	0	0	0	0	0	0	0	0
2500002B13Rik	6.60210896705908	5.70654030627904	6.10416926368263	6.08952060078414	5.79173693845394	5.6286537438163	5.83834783917504	5.54444063610891	6.0910041876227	5.15168383164642	5.34056665928625	6.40302869750668	6.13379039678036	6.26646545469373	5.95887728461392	5.32405502618001
2500004C02Rik	7.87268632149245	7.53685872937657	7.7515847987711	8.208577801555	7.71485417504123	7.6992633204687	7.87294440605734	7.15720742822301	7.13885035978416	7.85373323043489	7.16607365186053	7.69573712886752	8.03508434532626	7.37829026392921	7.13168613806771	7.31000093435067
2510002D24Rik	9.57754903807339	9.37788823767225	9.90720082857139	9.27167223720286	9.28347299859459	9.47241435885592	9.52013294248315	9.5640091842193	9.43808686918918	9.54984865546127	9.39043517440294	9.43164717203718	9.51424238848084	9.51672691229974	9.46110523900244	9.60064473183003
2510003E04Rik	10.5003050915374	10.1021506829143	10.5414845848467	10.6522141601325	10.8603101504314	10.5589947760851	10.7588049770345	10.7127089707336	10.6729568488824	10.0686407835264	10.3443061958713	10.0005494198227	10.6577955242767	10.6635294478072	10.6243097188792	10.6756854794429
2510009E07Rik	9.69934184702238	10.2455421154988	10.2457589570722	10.560014852296	10.4371534070678	10.1051263280565	10.0720486511038	9.89035194965114	9.26842182274676	10.0865779386906	9.89230312034578	10.0876454403516	10.0871166462974	9.74176980934067	9.77508567621341	9.93077981002756
2510016G02Rik	3.28402638887871	2.28697863769827	2.59910489480803	1.60086166617744	0	3.1825834461223	2.55786382592348	3.58783618131275	2.3779414185677	4.64336270947885	1.44268676255218	0.753141393242171	0	3.99082791042097	3.34769737592296	2.76267212040157
2510039O18Rik	9.83806600592662	10.0471264090141	10.0843729648466	9.68375025571083	10.0864558596156	11.0372874131656	10.7269110991482	10.8727268103439	11.0332678792973	10.6659943454718	10.5892452836767	10.8967679969153	10.5217713490413	11.4967732649784	11.4921186710521	11.2423755796543
2510046G10Rik	5.33389519589233	4.81569368991923	4.53978325287048	4.72331570197003	2.60874356949346	4.23070203334558	3.85229523643185	4.06595708702088	6.38473348329258	6.17021936730539	4.31476384051671	5.19549955761657	4.32446762690855	4.5452209763092	4.38477407837422	4.50458559741167
2510049J12Rik	2.83157214033177	3.90392398219503	0	0	2.1374428259136	2.08124620917499	3.58481716166669	2.86777521882875	2.72186701558926	3.8515203961059	4.91697939443426	3.878644596438	2.63027221807751	2.79897130050144	1.33915865678527	3.65226176663894
2600006K01Rik	2.64256845221996	3.66003747332753	3.47485283693515	3.4810691306941	2.60874356949346	3.7998026622351	3.0587541638424	2.05300469968662	2.72186701558926	4.46678867772783	4.114660964261	1.61182227737632	2.63027221807751	4.23865856474223	3.88463071438529	2.41681015970726
2610001J05Rik	10.2561505824204	10.3375392640943	10.3104125309776	10.5860103444847	10.3096252222947	10.0902337251598	9.95613708807339	9.94669283874083	10.0785127391125	10.519947841463	10.4499838650472	10.4624908483368	10.1932811537119	9.92317729653107	9.77760279459169	9.90706461273772
2610002J02Rik	9.28387152586707	9.65840536490106	10.2802097983851	9.59739975229792	9.40782660897166	9.83599130147605	9.66833271677891	9.91173845103404	9.32617395352439	9.58632641090219	9.92071463172593	9.7502896744558	9.6353344999635	10.1966265839476	9.6760274381048	9.98533123774987
2610002M06Rik	10.5616641348015	10.416666741222	9.98560428420474	10.5443861441515	11.389875412109	10.7990233484377	11.1502940077222	10.5126247541648	10.2819197001961	10.1378606166524	10.1788035615225	10.3041238447989	10.9755210176544	10.6421690726561	10.5393490825076	10.6615814134198
2610005L07Rik	10.4095816908189	10.2325722220247	10.504782608799	10.7593257101596	11.2748237319012	10.3886097635469	10.4119409027868	10.8371524275598	9.1239335783389	9.51621099599878	9.1278306386027	9.40125703575283	9.85612151765189	9.55437682019502	10.0243437376032	9.89615474444647
2610008E11Rik	10.4516099429256	10.3201287467784	10.3000291381537	10.4042268903846	9.72426485394755	9.13781170241631	9.58813986684555	9.18516882772569	9.70319841924539	10.0699294311055	9.83916719713155	9.93437540512243	9.72656351564867	9.41963534151502	9.03837800135275	9.36460903900988
2610015P09Rik	9.44632715015936	9.35755127065394	9.53853182000474	9.38129956725298	8.6394432458565	8.38313304280868	8.73980990076088	8.76705113412814	9.18763678552538	9.15014807299738	8.89772370164621	9.10522231094181	8.94890936745666	8.98317196713977	8.6172453955257	9.01929493250934
2610018G03Rik	9.44270748880123	9.64028061641543	9.53656760188111	9.97940967373887	7.93125025607228	7.78631776910285	7.68010405683136	7.47072250003376	7.98229036496194	9.38362289624509	9.30875108604421	8.77359182498183	7.76360746481878	7.33900275110081	7.40347313012063	7.18649082018969
2610020C07Rik	5.23691222234682	5.54806330563026	5.14575567539588	5.80471428822928	4.1698508148511	3.41888857859278	4.36130562041646	2.86777521882875	4.71081585866302	5.89576643540013	4.37573882310471	5.41997665704864	3.89178936811924	3.69140918019821	2.48287716554336	3.04144465842375
2610020F03Rik	0	0	0	0	0	0	0	0	0	0	0	0	0	0	0	0
2610020H08Rik	7.7781931843603	8.07424220982801	8.10435518525962	8.06808828725566	7.55451071888429	7.796839307785	8.15859192830435	7.89012437785064	7.5149976962215	7.81736726476296	7.75917189591149	7.68135602468808	8.07266206539551	7.62688832037944	7.68667559200716	7.98135977753287
2610021A01Rik	10.2468404647449	8.8395277207578	8.95061049861945	9.25015633360629	8.81306147490261	7.8684168165584	8.69371593275979	7.97384436593663	9.91038706411522	9.04922658720166	8.94878306562966	8.8093006688586	8.5763132458974	8.12724035176684	8.33229544391282	8.01402141900716
2610024D14Rik	0	0.828685158039599	0	0	0	0	0	0	0	0	0	1.61182227737632	2.15735164784766	1.31606467913999	0	0
2610027K06Rik	7.82898879469467	7.2288635423732	8.25051799127527	6.89394661517588	7.80534324669685	8.13208477480679	7.57306867283282	8.51713558530023	9.72959512890917	7.289692444286	6.19312478397195	6.39129548205808	6.61333506643404	8.57895449845902	8.44426315704134	7.56271501568204
2610028E06Rik	1.45845616544843	0	3.01484588767766	0	0	0	0	0	1.92547924084347	1.54563038711665	0	2.97353567033465	0	0	0	0
2610028H24Rik	1.85687094489734	0.828685158039599	2.33550744700781	0	0	0	0	0	0	0	2.81022340414992	0	0	0	1.33915865678527	0
2610034B18Rik	9.73972493809709	9.62618189008721	9.92832879760291	9.46669312509455	10.1330637317225	10.0945044646863	9.83974523652167	10.2129334610024	9.92083817074296	9.93075586200675	9.68658723424824	9.87768914325063	10.2081308566782	10.3311846941622	10.0516383563472	10.1431512436099
2610034M16Rik	0	2.68537095901473	1.008502061662	5.8813577598501	0	2.54784190553391	3.0587541638424	3.14962245883649	0	0	3.96396076290687	0	0	0	0	0
2610035D17Rik	6.54922999632435	7.80060785861664	5.82400821963822	6.49925188794254	8.47687034308682	8.49720296238353	7.77169841390997	7.87084123302262	7.09522358114769	8.1107278342058	8.08091236255962	8.64609964483734	8.13615609476748	8.48609658526612	8.03692295418249	7.94794153658762
2610035F20Rik	0	0	0	0	0	0	0	0	0	0	0	0	0	0	0	0
2610037D02Rik	8.08726072183659	6.93152101686829	6.87478999794457	7.61611833285301	8.66986964635107	7.38744774123928	8.30514372512502	7.78072794929721	6.47827372082669	7.20777256948903	6.70177045986063	6.9744548384356	8.35018557853956	7.40389987620726	7.82937721412543	8.10779106772744
2610042L04Rik	0	0	3.01484588767766	0	0	0	0	0	0	1.54563038711665	0	0.753141393242171	1.44915249491712	0	0	2.41681015970726
2610044O15Rik8	10.6253175832937	10.3521747776408	10.7078151251402	10.8542857745354	10.1504304236489	9.74111557421795	9.89078138970345	9.78870032637587	9.79695631837706	10.1646446475221	10.2477070882958	9.98502033665323	9.92193995907587	9.5400121279506	9.48594491735724	9.65083588714709
2610203C20Rik	11.0884145159604	11.4751425841444	11.2802166556673	11.9971162756912	9.93685386603477	9.91297065882143	10.1717133559819	9.87833212554241	9.98200312592769	11.2381058615609	10.9677883527223	11.0128252693518	10.2186449796187	8.97037338033834	9.60410645334781	10.1283103129293
2610203C22Rik	5.16843445971306	5.59514626255496	4.40846888914222	5.482678936777	3.48535529016583	2.54784190553391	1.7841587896661	2.51715974280709	5.27729694660806	5.43379246258767	4.91697939443426	5.83813553619913	3.71296243259894	3.69140918019821	3.54970134180405	2.76267212040157
2610204G07Rik	0	0	0	0	0	0	0	0	0	0	0	0	0	0	0	0
2610206C17Rik	2.42501696426677	0.828685158039599	2.82189935448609	3.92910068897891	2.1374428259136	2.08124620917499	0	1.36448650230908	3.90623167215722	3.26857243356843	3.49947566594574	4.38393277375807	4.32446762690855	1.99266699927308	2.83190747582819	3.27497440924676
2610301B20Rik	9.50477653909596	9.2122247800632	9.40924665314141	9.69441082706129	9.31076153289989	8.79359179590986	9.4762503621108	9.33340645250894	9.22859468434435	9.30481894750676	9.01496615059302	9.19062836540667	9.56126417357961	8.90012785660331	8.39920616450648	9.01526720729021
2610303G11Rik	0	0	0	0	0	0	0	0	0	0	0	0	0	0	0	0
2610305D13Rik	6.92625741006678	7.48155004591224	6.77168574071473	6.84375372030009	4.98177658850746	5.12652370895473	6.28524569927403	5.2778478770179	4.26236518431528	4.89674363276033	6.93236559080444	5.63423247391148	5.41045728279208	4.12005834750642	4.27504040551314	5.32405502618001
2610307P16Rik	7.45790718305577	6.70344366519347	5.2644382030646	6.25228766341471	3.86782329368188	4.23070203334558	2.82993874362309	4.71135977780196	6.8372434137948	5.40140158621223	6.6409723666955	7.10948350200389	4.55435483765138	3.31312401067821	4.02683307627691	3.27497440924676
2610316D01Rik	2.42501696426677	2.68537095901473	1.59628748501056	2.60480923008317	0	2.08124620917499	0	2.05300469968662	0	1.955675110284	2.81022340414992	0	0	1.99266699927308	0	0
2610318N02Rik	0.906175327764732	2.68537095901473	2.01273437694581	0	3.24785723150491	3.1825834461223	3.72474620141253	3.38530399057016	1.92547924084347	3.94437778531715	3.38549513131876	3.20562804821574	2.98584724435694	1.31606467913999	3.11273124120989	2.76267212040157
2610507B11Rik	13.1844070973108	13.1255141148403	12.7582081479606	12.8401639594305	13.5889405240699	13.3211192125755	13.341545591478	13.3824160048819	13.1950353675822	12.8779738172302	12.8026560748485	13.1707242125332	13.3564086084467	13.3066382875041	13.2828181061562	13.2143060017787
2610507I01Rik	7.78392626969084	7.20629611919235	8.35675229264057	8.18357237820634	4.02672632789659	4.56206421095065	7.97457531929012	7.18869654464115	4.54776080181372	4.40277797409686	4.31476384051671	4.9616320699855	5.15419111279255	4.23865856474223	4.98188671505026	4.67766117808587
2610524H06Rik	8.61041771122279	7.92559940704953	7.12535662589466	7.71016953634394	8.77996920412617	8.11536920683408	8.55058865579103	8.19928695427205	8.4137699051761	7.64132353020477	7.7476837616957	7.69095933801504	8.51621392766925	8.17264251247708	8.4756063973532	8.29883583088469
2610528A11Rik	1.45845616544843	4.35061385189041	2.33550744700781	1.01194077041388	1.4329099499725	1.38728697820191	1.15191589176938	1.36448650230908	2.9993822680825	0	1.44268676255218	3.20562804821574	0	1.99266699927308	0	0
2610528J11Rik	6.73826181132974	7.51253847955473	7.57910755369396	7.22329539080932	8.14559918194404	8.11536920683408	7.76360783066366	8.06998097589565	7.3266264787897	8.23999280371591	7.54359450017976	7.89998653341546	8.09109014344136	9.13616383774799	9.17448647622363	8.569920543848
2700012I20Rik	3.1483867991417	3.47103881464945	4.40846888914222	4.02230848290206	5.19763174772944	3.62188084370193	4.27286814339926	4.42445227727889	4.45875771615484	4.19170824503972	3.49947566594574	4.00720397128457	3.71296243259894	4.4500922228532	4.27504040551314	4.50458559741167
2700016F22Rik	4.98150892746678	3.1310394883028	4.47561958770307	4.19239745198747	4.81754749244066	4.56206421095065	4.92267881433638	4.79557957356902	3.76488066903552	4.11388266360567	2.40481201830379	4.86313623851951	4.75259556641893	4.23865856474223	3.34769737592296	4.40958253764766
2700029M09Rik	8.81745178470466	9.27320931336217	9.34110856394751	8.90943002362978	9.03499559648887	8.52278119291956	9.20468452892572	8.82330667554925	8.93062393044742	9.22609167296863	9.27513708506318	9.48781982595062	8.92342640544466	8.50987736655727	8.18078961366779	8.72593200787221
2700033N17Rik	3.28402638887871	4.93028820167346	4.18594261666164	3.92910068897891	4.02672632789659	2.54784190553391	2.82993874362309	2.86777521882875	4.15313900728345	4.40277797409686	4.25109760951168	4.2343426452794	3.27088474014495	3.07883190356265	5.05010041147242	3.27497440924676
2700038G22Rik	8.39507618173092	7.65821921343136	8.67512407419893	8.29983183240463	7.61830735139102	7.7434470701897	7.55443114266583	7.35057860063591	7.01944601264681	7.81736726476296	7.07708023780893	7.90412082007231	7.19337738242314	7.09357357630718	7.63208504711194	6.40776996027315
2700046A07Rik	7.89404857294686	2.49988305724624	2.59910489480803	2.01787429759538	3.86782329368188	4.91099804840284	5.70950272557604	6.06917709547734	8.51657161960819	3.94437778531715	1.83891117576683	2.35410033572452	7.35459979509509	8.66619539929781	6.41196938657945	7.00341620814199
2700046G09Rik	7.61410430704469	6.56839669485063	7.20666342105487	6.29026368456764	6.75614488888754	7.06070419887888	6.19186238863877	6.66945463996212	8.03711815161693	7.42474681761452	6.94247817219961	7.12373535201912	7.08722022304377	7.56012164530069	7.49196822330149	7.21486575670435
2700049A03Rik	8.69500346021909	8.41982967787028	8.56765615034861	8.13222250971852	8.2049818261078	7.4817585002669	7.89533324672461	7.45785671479502	8.59697596563882	8.4603937616929	8.36277166093502	8.3299969138233	8.19697311041125	8.26637043826532	7.60965700260299	7.78716983420978
2700060E02Rik	11.6272545956692	11.4561401472721	11.7486926473249	11.4780744083688	12.1277223841822	11.6469511310293	11.6457000397457	11.6542494424233	11.5653482701479	11.0820876676637	11.3776856331297	11.2933448135531	11.7014952965259	11.7068224183069	11.4712785197198	11.5324786391737
2700062C07Rik	8.72511439125459	8.36315310942058	8.69639330151392	8.38126360774897	8.48373744605822	8.34779169426524	8.39692228673554	8.58378882532615	8.76416721319292	8.90938010702356	8.26945238420575	8.35134982659526	8.50937902024599	8.93567811233731	8.43153267725333	8.91506624064291
2700068H02Rik	2.16873269128239	1.35170289877998	1.59628748501056	0	1.4329099499725	0	0	0	1.26262261394574	2.53562749622837	2.14943252450896	0	0	0	0	0
2700069I18Rik	0.906175327764732	2.49988305724624	1.008502061662	2.34098617511482	1.4329099499725	0	3.0587541638424	0	2.3779414185677	2.53562749622837	0.894630072027562	0	0	0	1.33915865678527	0
2700081O15Rik	9.56761244464438	9.66807134282654	9.91175437082809	9.85506487177971	7.82710569108738	8.18109994031281	8.13996168783531	8.19153613552835	9.45831670630457	10.1143219096195	10.3308960516371	10.0092116283569	8.48171090339673	7.83887989753642	8.45688228372566	8.24481907549967
2700089E24Rik	11.2373946273877	10.7714271263575	10.7768327753876	11.4780744083688	11.599601905265	11.1533942955761	11.541314609322	11.1295611667417	10.9085874520805	10.8429990658896	11.065872493839	11.1059508597198	10.9854061017429	10.7496921448565	10.8705462956228	10.6871234844897
2700094K13Rik	7.36916352418314	8.22404667607936	8.60936768314238	7.94254928186597	8.1105355390733	8.88518384333705	8.33274874194965	8.78776238589554	8.91815869538035	9.4544028244741	9.80632014689614	9.31538916180041	8.28764629765876	9.94950172843235	9.3806044123204	9.31632062343437
2700097O09Rik	9.48555532655703	9.31247901541448	9.30924906299134	9.4160658415814	9.12997727191336	8.95730504171745	9.2517185666841	8.56591391751361	8.73129344651633	9.08790414898892	8.75583837864596	9.14244566143243	9.18596549930542	8.66619539929781	8.95632413064689	8.96185705844355
2700099C18Rik	4.67095234498241	5.7487962385493	4.97060680820782	4.34453170613074	1.4329099499725	3.7998026622351	3.85229523643185	2.86777521882875	4.99027106601624	6.9522895825399	6.78280045150069	6.34338443828569	5.72558523973084	4.63446325190701	4.38477407837422	4.67766117808587
2810001G20Rik	7.25822012195118	6.93152101686829	7.71035984224076	7.57824689643882	8.27790644974207	8.14037048820044	8.33820692216633	7.70652886337651	6.7272211156338	7.68234262505945	7.51677334357598	7.28460386450945	8.2634770007408	8.40598487973985	8.53632115577019	8.58630311306413
2810002D19Rik	6.25115239862725	6.37960348376716	6.74471574815984	6.57812140904327	6.82265229124623	6.68368758812996	6.01231325573486	6.13531429137069	6.0910041876227	5.69660243892841	5.54021500813494	5.83813553619913	6.23669292738469	6.54490766377053	6.53608769608154	6.30593458256347
2810004N23Rik	8.38756494621393	8.64628496623066	9.17427172907705	8.9366239177365	8.75747831981129	9.02599186322688	8.62392649302953	8.82831369162431	9.24199293266531	9.11312487905539	9.20756212354487	9.30291790836348	9.7027942667205	9.95600846298944	9.79510071794297	9.65083588714709
2810006K23Rik	7.80099008490182	8.39010198749082	8.6205373276265	8.66758073843031	8.70555402488459	8.57261611446734	8.67658251550504	8.36694701117252	8.2038675371263	8.39609226117236	8.37775445416072	8.4135753941888	8.64652258112833	8.53906248637815	8.75645798145117	8.53095519017075
2810007J24Rik	0	0	0	0	0	0	0	0	0	0	0	0	0	0	0	0
2810008D09Rik	9.32966610735166	9.47233399588598	10.026766581537	9.70147436094449	9.22319931333616	9.62191500430091	9.34142228632806	9.64285901955229	9.54464558898519	10.1754600257159	9.97714253345905	9.81209879103151	9.62272283926133	9.99865251441238	10.2184046369285	9.75111712929509
2810021J22Rik	8.37242412795248	8.46171630709389	8.6643707057696	8.3091101337882	9.22319931333616	8.22071103925482	8.77645761158203	8.60144497174519	9.02277250788223	8.75771035647169	8.56612472757245	8.67057513752995	9.20723968566485	9.15136339326252	8.7967236902435	8.99086182264529
2810025M15Rik	7.99141120633811	8.35974882747533	8.71735351309832	8.34112218780612	7.99030941007358	8.1649458782055	8.10836647885307	8.28190586142009	8.24437360196134	8.24912260091122	8.31297423038259	7.69095933801504	7.72872376000671	8.19481878774036	8.42512506241584	7.77769031340446
2810029C07Rik	5.9584934226127	5.66300927445252	5.94741531086435	4.60776283065652	5.60280747440241	5.96353870949565	5.64049125915904	5.88921373150521	5.5600239147741	5.15168383164642	4.490462815354	4.47568310971606	5.57660838759542	6.26646545469373	5.11523390941878	5.32405502618001
2810032G03Rik	6.03740916811583	5.84931913999936	6.26466003157775	6.19338086669257	6.03554655655377	6.03638287369841	5.1874728015102	5.92704717538638	6.52286363090764	6.52618637621844	5.91361193849844	5.67351388499018	4.84235620578365	5.56027666673147	5.55155044251598	5.51870933521852
2810039B14Rik	6.53570176563157	6.26780662662267	7.16658272942266	6.59339080764897	5.49817405479267	5.80579136814461	6.01231325573486	5.63866022841737	5.5600239147741	6.2632782592471	6.29134533903513	5.711754038229	6.02298056906689	5.07796596307692	6.02816171820403	5.27099174077084
2810047C21Rik1	0	0	0	0	0	0	0	0	0	0	0	0	0	0	0	0
2810055G20Rik	8.67970899732459	8.28274735556188	8.72427312090487	9.10055543512712	7.58036887938298	7.85840632392976	7.98156790338394	7.58162573749645	7.49275311882375	8.70228323258184	8.35522150723349	8.30520021311784	7.63135364730028	7.24294417672139	7.39037591653495	7.38683223307152
2810403A07Rik	11.9396524303133	11.870351657568	11.6929061941689	11.7648222070433	12.1762193028073	11.8316124728433	12.026518610661	11.730446439689	11.5586713235839	11.5358693483863	11.3235811466279	11.7249871175935	11.8569740781922	11.5378351944312	11.6266476908759	11.6617803006299
2810403D21Rik	7.94098758968848	7.70189284855977	7.75834253474155	8.1058455173407	8.06547251354458	7.60661662133021	7.54502130430109	7.14120132493447	7.20875213613492	7.52587060568856	6.89119115695064	7.05102505414878	7.60594848254906	7.31220382118456	7.03400844991262	7.21486575670435
2810404F17Rik	6.03740916811583	5.42316001069346	5.06083758148339	6.15272951950191	4.30004916138638	4.98647450209619	5.83834783917504	4.06595708702088	2.3779414185677	5.61420629103511	2.40481201830379	3.49593591761019	3.71296243259894	4.4500922228532	3.88463071438529	4.08005486718327
2810407A14Rik	2.64256845221996	3.47103881464945	3.47485283693515	3.7224075933042	1.4329099499725	0	0	1.36448650230908	2.72186701558926	1.955675110284	4.25109760951168	3.30902551681479	1.44915249491712	1.31606467913999	4.02683307627691	0
2810408A11Rik	6.25115239862725	6.53256293725642	6.2835219394945	4.77779710867172	3.24785723150491	4.23070203334558	4.27286814339926	4.42445227727889	7.72993727971783	7.4327822548161	6.99200437897646	7.59192227562613	5.86060801753727	5.77175258744945	5.84828191701926	5.87934325190018
2810408I11Rik	4.2746704242787	0.828685158039599	1.59628748501056	0	0	2.54784190553391	0	2.05300469968662	5.51658511083692	3.8515203961059	3.38549513131876	3.94435581018495	3.89178936811924	3.31312401067821	2.02150623860378	3.8093806419801
2810408M09Rik	8.49632292900928	8.11922930289851	8.81457796131761	8.69615104697548	8.23784865619374	8.54791382355535	8.24829668689281	8.64182126915335	8.52207358858697	8.3501615664575	8.39258324485997	8.8823686076998	8.27157850592017	8.48609658526612	8.85031571625429	8.3444963519581
2810410L24Rik	6.57591173914739	7.31576052749512	7.85608449579628	7.6602896014757	8.09267887803174	7.89803816070728	7.81931164792345	8.28918725153808	5.68300419209902	8.26270987228824	8.29729959219014	7.84942831050485	8.10928579852595	8.3411836139009	8.4756063973532	8.19583622668151
2810417H13Rik	4.33839260104101	6.35245591976084	4.87435398092774	4.27046899742158	5.65240950597537	3.9581714470738	5.83834783917504	5.76936937565465	5.96739603180116	7.78634597847519	8.17826012642486	7.89584036520416	6.0977912358376	5.07796596307692	5.11523390941878	5.87934325190018
2810425M01Rik	1.85687094489734	2.28697863769827	1.008502061662	0	1.4329099499725	1.38728697820191	3.0587541638424	0	1.92547924084347	0	0	2.35410033572452	1.44915249491712	0	0	1.29079604074836
2810428I15Rik	8.22005910889865	8.17452860922914	8.76510796374185	8.06808828725566	7.85914594964888	9.2260973800248	8.63727176636588	9.31211874320315	10.1388459775091	9.89484971134807	10.1883955308322	9.15290685583827	8.54991102561785	10.5998611179788	10.4803103717836	10.1777983947327
2810429I04Rik	6.66559348510217	6.9766685813671	6.30214042445853	7.02359922390357	7.76080805431892	5.84687448853258	5.9566234718394	5.99986170391769	5.72177339798097	6.78660959252078	6.29134533903513	6.18929437651817	6.66345293231379	6.26646545469373	6.35916932845576	6.01461701241847
2810430I11Rik	3.62794742034714	3.97684504804187	2.82189935448609	4.83029574892359	2.96340564417997	2.54784190553391	1.15191589176938	3.38530399057016	3.43231879131836	3.64568967620888	3.12634484969597	1.61182227737632	1.44915249491712	1.31606467913999	1.33915865678527	2.76267212040157
2810433D01Rik	4.1381052320447	5.16683464665441	6.77168574071473	5.83071715764032	3.48535529016583	2.89984305160689	4.36130562041646	3.92349337850438	2.72186701558926	5.74902977845323	3.79566272367432	3.94435581018495	1.44915249491712	3.51462988062685	3.11273124120989	3.04144465842375
2810442N19Rik	0	0	0	0	0	1.38728697820191	1.15191589176938	0	2.3779414185677	2.75658525466743	2.62171167058572	0	0	0	0	1.29079604074836
2810455O05Rik	0	0	1.59628748501056	3.19108518875107	0	3.1825834461223	1.7841587896661	2.05300469968662	2.3779414185677	3.94437778531715	3.7035286166493	3.40550553287204	3.27088474014495	2.45143012954872	2.83190747582819	3.04144465842375
2810459M11Rik	6.39294777759075	2.49988305724624	4.71674561270268	2.34098617511482	3.24785723150491	0	2.22226784590049	2.51715974280709	7.00380089108957	4.94248626692611	1.44268676255218	0.753141393242171	2.63027221807751	3.31312401067821	3.34769737592296	2.41681015970726
2810468N07Rik	5.51025312328037	6.53256293725642	6.01669092788596	7.13213703635261	4.52974579645016	4.98647450209619	5.70950272557604	5.63866022841737	4.26236518431528	6.18931755620011	7.28210578878326	4.75741992182583	4.65687755893529	3.69140918019821	5.23729201326193	3.95105635442809
2810471M01Rik	0	0	1.008502061662	0	0	0	1.15191589176938	0	0	0	0	0.753141393242171	0	0	0	0
2810474O19Rik	11.0171893800476	10.9814786251909	10.7659759007804	10.7155127788242	10.5705362227863	9.88612309163234	10.0931857916519	9.78097344695544	10.7488286769237	11.297067365723	10.7497384144011	11.2699081827408	10.4215778483463	10.0522696822781	9.95709363828989	10.0712561539347
2900005J15Rik	8.51712418698867	9.06321541341366	8.90566200176478	8.7379728745948	7.55451071888429	7.58249452889951	7.40640172747739	7.17303789723987	8.04478332830239	8.84460071896036	8.21626532337864	8.9459103532088	7.5269331348757	7.36531293961105	8.02001488153687	8.02207258607629
2900011O08Rik	3.72650306968009	7.13639517340647	3.18500531077294	8.08439110358568	0	7.00734326291134	7.37488183411232	7.58162573749645	1.26262261394574	4.03161822366728	9.02689594422673	3.878644596438	0	4.79791991401587	4.27504040551314	0
2900026A02Rik	10.7135717704956	11.3032640044439	11.3794397171027	11.1211465240801	11.0376057029675	10.6761804250475	10.5346847923776	10.5927837552293	10.8948696521454	11.3398926434937	11.2582888795489	11.4918165844005	11.1069727708658	10.8751531998376	10.8587077948272	10.927899568997
2900041M22Rik	5.36482624955371	6.26780662662267	5.79800753752455	5.69574626841611	3.86782329368188	4.45983937435264	4.36130562041646	4.95056574190853	5.22427924559646	5.96389282064163	5.9936000384253	5.4428920177674	4.84235620578365	4.5452209763092	5.05010041147242	5.51870933521852
2900052L18Rik	6.76169333714116	7.61318209572742	7.63157815879272	6.9424517986282	7.61830735139102	7.90777831451647	7.54502130430109	8.00070513870172	6.9061904794473	8.2806294407818	7.94668449452759	7.10948350200389	8.03508434532626	8.59571908629303	8.82620220517956	8.61320064919763
2900055J20Rik	1.45845616544843	0.828685158039599	1.59628748501056	1.01194077041388	0	2.08124620917499	0	2.05300469968662	0	0	0	0	0	1.99266699927308	0	0
2900072N19Rik	0	0	0	0	0	2.08124620917499	1.7841587896661	0	1.26262261394574	0	0	0	0	0	0	0
2900076A07Rik	9.21763794295641	8.49623304839619	8.48043093692465	9.06265766468069	9.0719201760805	8.79359179590986	8.73567986765681	8.93892471869916	8.89714093552269	8.43661528200702	8.52297315462836	8.51437518726832	8.89224053630845	8.43732571978595	8.735895700092	8.79333939483549
2900079G21Rik	0	0	0	0	0	0	0	0	0	0	0	0	0	0	0	0
2900089D17Rik	5.42476727662137	6.23844929417468	6.61669338055981	6.5626886697001	5.1292067106808	3.62188084370193	5.45197188754252	5.02223164467859	5.51658511083692	6.70933288513996	6.20996630469237	6.18929437651817	4.84235620578365	4.79791991401587	3.34769737592296	5.1586247958851
2900092C05Rik	0	0	0	0	0	0	0	0	0	0	0	0	0	0	0	0
3000002C10Rik	8.29825211938038	7.68566977329981	7.98843071322093	7.77856181301012	4.1698508148511	7.04313560631641	7.75547161971112	7.81139538568017	7.97428491779084	7.548233560169	7.08623071101137	7.49108951896444	8.64652258112833	7.95603791919773	8.20343200408999	8.53658651757504
3010001F23Rik	4.33839260104101	4.77537943002035	4.60121434729369	5.02304619058568	4.02672632789659	3.41888857859278	4.52341029758107	3.38530399057016	1.92547924084347	4.89674363276033	4.114660964261	4.56194570879694	3.27088474014495	3.31312401067821	3.7268637352261	3.27497440924676
3010003L21Rik	3.81875440643274	3.82711998535392	4.33803940721151	2.8277647083988	4.81754749244066	6.20386350155422	4.92267881433638	5.15569362122968	4.78591594673759	5.29962272803979	4.91697939443426	4.82875106320916	5.81698958961383	6.52170196637342	5.68625485676732	5.76885432704046
3010026O09Rik	6.62783896333224	6.72477172751836	7.50067592428006	6.817986862456	5.05737408049673	6.1718867635813	6.82568499471151	6.06917709547734	6.70803979159633	7.00713398070519	6.79401339923461	6.50454265616884	6.82630622538182	7.09357357630718	6.83570634640448	7.61688014953584
3100002H09Rik	0	1.73474120620016	0	0	0	0	0	0	0	0	0	0.753141393242171	0	0	0	0
3100003L05Rik	0	0	0	1.60086166617744	5.19763174772944	5.31399718229072	5.41112075403565	7.44487516080557	0	1.955675110284	0	1.61182227737632	0	5.1999330764435	3.7268637352261	3.04144465842375
3110001I22Rik	7.54825970326319	6.80706418464113	6.30214042445853	6.6085002869462	7.31371196854848	7.12891422684881	7.62757877370298	6.87699143262087	6.20485247896059	5.74902977845323	6.19312478397195	5.92207695526889	6.53473443790597	4.63446325190701	5.68625485676732	5.91436927065708
3110002H16Rik	9.83806600592662	10.0712630370811	9.71390153131089	9.85664767053439	10.4564812716093	10.2690138075445	10.1439332901639	10.1200326996625	9.83281740946829	9.72693057518676	9.77412404396584	10.0244838508224	9.98734780951124	10.0522696822781	10.2386428990787	10.1614902609309
3110004A20Rik	0	0	0	0	0	0	0	0	0	0	0	0	0	0	0	0
3110007F17Rik	6.91585161866543	7.6188892249495	6.97101468846666	7.81157934115293	5.95876538752174	6.35390810984423	5.60470676383884	5.88921373150521	6.81947921079638	6.94106599887165	6.90159545560337	7.05846321970427	6.6386116193592	5.99036777166252	5.64273604265725	5.51870933521852
3110009E18Rik	7.06456748664906	6.47078824024634	7.30224848197895	7.1216434147111	6.73327652826436	6.32512168532288	6.93058008482189	6.5772898078553	6.92292442734334	7.11093837093258	6.84880699707917	7.00557226988276	6.75874974183238	6.26646545469373	6.35916932845576	7.05140848764945
3110018I06Rik	0	0	0	0	0	0	0	0	0	0	0	0	0	0	0	0
3110021A11Rik	2.99865858176166	2.68537095901473	0	2.34098617511482	2.60874356949346	1.38728697820191	1.7841587896661	2.05300469968662	1.26262261394574	3.64568967620888	2.14943252450896	2.53560804773538	3.71296243259894	2.79897130050144	1.33915865678527	2.76267212040157
3110021N24Rik	3.40800215093153	3.66003747332753	3.01484588767766	2.8277647083988	0	2.54784190553391	1.7841587896661	3.38530399057016	2.9993822680825	3.40552681673422	2.97692537502416	1.90374607635191	3.71296243259894	3.07883190356265	2.48287716554336	1.96097881892539
3110035E14Rik	3.81875440643274	4.35061385189041	2.01273437694581	4.34453170613074	5.70036267814326	2.08124620917499	5.08730895238374	3.38530399057016	4.54776080181372	4.64336270947885	4.9967860725363	4.51945904720565	0	3.69140918019821	2.02150623860378	1.96097881892539
3110039M20Rik	0	0	0	0	0	0	0	0	0	0	0	0	0	0	0	0
3110040N11Rik	7.97646830147741	8.0533203966837	8.25530323926817	7.81809312893779	8.09267887803174	8.75634087877783	8.24829668689281	8.91087720830037	8.19700456224755	8.23999280371591	8.0201413920857	8.1149911508555	8.64652258112833	9.34558044649638	9.05921730814917	8.98263407870757
3110043O21Rik	9.83668760500809	9.4988839113017	9.30463972371441	10.2086385989289	10.2684635133558	9.79196529454165	9.89449098586023	9.49010891461542	9.5201100462176	9.56820282012397	9.73974402166099	9.75487527127452	9.6353344999635	9.33895757327751	9.46735536837849	9.2216152243142
3110045C21Rik	3.28402638887871	2.28697863769827	2.82189935448609	5.02304619058568	2.1374428259136	1.38728697820191	2.22226784590049	2.86777521882875	1.92547924084347	2.27459922465103	2.62171167058572	2.35410033572452	0	0	1.33915865678527	1.96097881892539
3110052M02Rik	7.01667886136863	7.10420672890335	6.67499890366796	7.86288429888174	7.23449993075603	6.79283821866118	7.25303339564907	6.66945463996212	6.88926015296335	7.98521609309402	7.92134352559326	7.83217402500299	7.48574102738122	7.5020208144309	7.39037591653495	7.58462569909075
3110053B16Rik	3.62794742034714	5.52393278786356	5.37409515907892	4.02230848290206	5.38535436581791	5.37143949374008	5.49169806748429	5.2180632266217	3.90623167215722	5.46547205088273	5.93402855592379	5.50953194218954	5.52332285434772	5.1999330764435	5.29465502760346	5.47245219279021
3110056K07Rik	9.13257497921143	7.82550067843084	8.69990788571721	8.86293580503004	8.91311023182047	8.38313304280868	8.23665345444449	8.42097799985878	8.59175286580239	8.71222051040609	8.17397485607827	8.3330667474969	8.74872304946511	8.12724035176684	8.18837663030287	8.4073164598791
3110057O12Rik	9.2696405225135	8.87573042348731	8.95649919838634	8.96917950986421	9.80598776321072	8.75093992467699	9.20766950929975	8.97549283976285	8.18317988648285	8.75450822323696	8.46802815060288	8.30207044237412	9.40063538234349	8.90012785660331	8.80661693894083	8.93652309866984
3110062M04Rik	8.27808236610711	7.54886682021748	8.12018082845605	8.1986275801447	7.21812192062132	7.58249452889951	6.87157695171	7.50864544213753	8.43142031621988	8.37955888497454	8.34763163283693	8.23800545520864	7.10546444438712	7.62688832037944	7.66508661585829	7.32309366893302
3110067C02Rik	3.28402638887871	2.99721897875023	3.47485283693515	2.8277647083988	3.24785723150491	3.7998026622351	2.82993874362309	3.38530399057016	1.26262261394574	4.11388266360567	2.14943252450896	2.97353567033465	3.89178936811924	2.79897130050144	3.7268637352261	4.67766117808587
3110070M22Rik	2.64256845221996	2.84970461590691	3.33719591411879	3.19108518875107	0	4.10086245275636	0	3.76540458571132	3.90623167215722	0	2.81022340414992	4.06742818577992	2.98584724435694	3.07883190356265	3.34769737592296	3.65226176663894
3110079O15Rik	0	0	0	0	0	0	0	0	0	0	0	0	0	0	0	0
3110082I17Rik	7.71957330739861	8.06172556557415	8.00557263920947	7.51550556410505	7.13332113428257	7.73252734320323	7.51641783924733	7.47072250003376	8.33468654005848	8.45251106800899	8.17826012642486	8.51166823270405	7.6686417698959	8.7683138553416	8.10264069277764	8.11533690594818
3110082J24Rik	0	0	0	0	0	0	0	0	0	0	0	0	0	0	0	0
3110083C13Rik	2.16873269128239	4.17580010130005	3.33719591411879	3.829452562032	3.24785723150491	3.62188084370193	2.22226784590049	3.92349337850438	3.43231879131836	3.8515203961059	4.18449154943136	2.14642524012576	3.71296243259894	3.51462988062685	2.48287716554336	3.27497440924676
3110099E03Rik	5.1329368399233	3.97684504804187	3.7160969031581	5.51511233225926	3.48535529016583	3.41888857859278	3.42984400010581	3.92349337850438	1.92547924084347	4.40277797409686	2.81022340414992	4.33577245645575	2.63027221807751	0	2.02150623860378	3.47591642171864
3222401L13Rik	6.16590633654007	5.66300927445252	5.18641104134517	5.8813577598501	4.63219283231911	5.37143949374008	3.25619779434962	2.51715974280709	2.9993822680825	3.11724022821504	3.88226446054713	3.49593591761019	2.63027221807751	3.84887236144775	3.11273124120989	3.04144465842375
3300002A11Rik	0.906175327764732	0	0	0	0	0	3.42984400010581	0	0	0	0	0	0	0	0	0
3300002I08Rik	5.64235371750029	4.77537943002035	3.7160969031581	5.02304619058568	5.44286675103115	4.98647450209619	3.96947791942262	4.52656044953085	5.27729694660806	4.33579479433953	5.34056665928625	4.43053719373232	5.41045728279208	4.34824525547075	4.27504040551314	4.59371724939556
3300005D01Rik	0	4.04625697482689	0	0	2.1374428259136	0	1.7841587896661	2.51715974280709	1.92547924084347	2.94815339840444	3.7035286166493	2.69681081778367	0	0	2.02150623860378	2.41681015970726
3425401B19Rik	0	5.76946896667593	0	0	0	2.54784190553391	0	0	0	0	1.83891117576683	0	0	0	3.11273124120989	0
3632451O06Rik	6.99706927424882	7.95296818102864	7.59429489139135	8.44156706210343	5.99766670473971	6.79283821866118	6.98726463110428	7.04124594472305	6.25857570505591	7.68234262505945	8.45395859206774	7.33447323949475	6.80413704093189	6.2382710632109	6.55967956457582	6.86703668616968
3632454L22Rik	0	1.35170289877998	1.59628748501056	1.01194077041388	7.00554660987217	6.85457261156626	6.2624604117183	6.37316140003368	0	0	0	0.753141393242171	6.33274189999134	6.6556470113618	6.30436323285504	5.21590198007419
3830403N18Rik	0	3.90392398219503	0	3.4810691306941	0	1.38728697820191	2.22226784590049	0	3.23202987876636	4.64336270947885	3.60510676192056	5.67351388499018	2.63027221807751	6.81684935431489	4.58198745706276	7.62747335136786
3830406C13Rik	10.2332855528455	10.1948596692829	9.97693932174247	10.3126307395277	11.7345464249632	10.8339252456475	11.1618831097565	10.8919849362558	9.46118366488314	10.1622301795254	9.89360676371541	10.0395960951336	11.2378158788607	10.9224341364444	10.6465128610913	10.9385728762975
3830408C21Rik	4.62058095988299	4.45639751124439	5.77152964983549	5.93028092072953	4.02672632789659	1.38728697820191	4.36130562041646	3.58783618131275	4.36390071123538	5.36826674621596	4.74276043432548	4.72038666068031	4.84235620578365	3.31312401067821	3.7268637352261	3.47591642171864
3830417A13Rik	0	0.828685158039599	0	1.01194077041388	0	1.38728697820191	0	0	0	0	3.26173105668125	0	0	0	0	0
3930402G23Rik	0	3.47103881464945	2.82189935448609	4.02230848290206	0	0	1.7841587896661	1.36448650230908	0	2.94815339840444	2.97692537502416	3.49593591761019	1.44915249491712	0	2.83190747582819	1.29079604074836
4430402I18Rik	5.51025312328037	5.37000485235941	5.2259520635478	5.63801188598844	3.48535529016583	3.1825834461223	2.55786382592348	1.36448650230908	4.63159068903454	4.33579479433953	5.45800972479081	3.20562804821574	3.50879070254782	3.07883190356265	3.11273124120989	3.04144465842375
4631405J19Rik	4.2746704242787	4.04625697482689	2.82189935448609	3.19108518875107	0	1.38728697820191	0	2.05300469968662	4.54776080181372	4.84950304094458	2.97692537502416	4.79352630064057	2.63027221807751	3.99082791042097	2.48287716554336	1.96097881892539
4631405K08Rik	7.80663346582395	8.35291606946343	8.49264039700476	8.62363556690983	6.58788725481211	7.12891422684881	6.58980627532007	7.00632694483305	6.87212878396512	8.37955888497454	7.7534392637288	7.94883280420187	7.0500246968184	6.94448985237439	6.79652878787138	7.86979404625271
4632404H12Rik	8.74582424763991	7.61318209572742	8.42204605482524	8.82786177064938	8.59573857095987	8.1486088865399	8.35983545685676	7.89967015130914	8.24437360196134	8.14047088061203	7.89033485469274	8.39606882919648	8.31925478790354	7.7911582896619	8.64508100949891	7.83365504994179
4632411P08Rik	5.05920874121729	4.69120530961741	3.9227207983605	3.02083193491112	4.1698508148511	4.91099804840284	5.08730895238374	4.19560846888449	4.15313900728345	5.0716070382696	5.14426359858536	4.86313623851951	5.22264989688406	5.01288426095375	3.34769737592296	5.42466263786369
4632415L05Rik	5.73996250710941	6.13072231492739	5.89931165430374	6.30888329106174	4.02672632789659	4.98647450209619	5.13825997800391	5.33525334315635	4.15313900728345	6.55592083237227	6.66559990617838	6.33115387352976	3.27088474014495	5.64862026283454	4.67132716688447	5.09897926980498
4632427E13Rik	9.16369058877936	7.66375126921794	6.93567824491569	7.34556418014224	8.1713487484492	6.61399979387988	7.60963661302544	7.10864631745765	8.61253275708876	7.16016776093254	6.95252036250252	7.72874583233041	8.70152912608707	7.94735591316759	7.92330308285593	8.3699535745084
4632428C04Rik	5.69198344778151	4.81569368991923	5.84954859325094	5.34512178175423	7.13332113428257	7.09521229308043	7.13255649981227	7.53338468181391	4.85729934480935	4.26554957041858	6.92218162452916	4.86313623851951	7.10546444438712	6.71822744220906	7.05075425732028	7.12800975267039
4632428N05Rik	10.5979158189549	11.2198186848531	10.8506258255094	10.6458203732656	7.32904553417656	8.23625589245408	7.92465460369874	8.34615204434079	10.4615922651571	10.732603292148	10.7338141785048	10.7390746307155	8.22227267659108	8.24527506935421	8.65606659757434	8.29219330954943
4632433K11Rik	5.97863072661691	6.86584246420428	6.67499890366796	6.83092781584789	7.52818061766081	7.0253504299175	5.60470676383884	6.75608352118748	5.79631967781604	6.36756205530186	6.08772553629766	6.24250748885362	7.26004345558236	6.34788610182818	7.06730791912459	7.113011425283
4632434I11Rik	5.02088185994416	5.47442609738804	4.60121434729369	4.72331570197003	4.30004916138638	4.45983937435264	4.4446335711011	5.09050538375172	5.79631967781604	6.17021936730539	5.14426359858536	6.60954364695032	5.2880068083448	3.07883190356265	4.67132716688447	2.76267212040157
4731417B20Rik	0	0	0	0	0	0	0	0	1.26262261394574	0	0.894630072027562	0	0	0	0	0
4731419I09Rik	4.39941889696723	2.28697863769827	3.9227207983605	3.34335083035066	3.68922669925757	3.41888857859278	4.4446335711011	2.05300469968662	4.92531664683727	4.84950304094458	2.81022340414992	4.38393277375807	3.89178936811924	1.99266699927308	3.54970134180405	4.08005486718327
4732414G09Rik	2.64256845221996	3.56863087824629	3.7160969031581	3.4810691306941	3.68922669925757	3.9581714470738	4.5981073169998	3.92349337850438	1.92547924084347	3.5305999219408	4.31476384051671	3.40550553287204	5.08232128901279	3.84887236144775	3.88463071438529	4.59371724939556
4732419C18Rik	3.72650306968009	2.28697863769827	3.01484588767766	5.23259921751631	3.86782329368188	3.7998026622351	2.82993874362309	2.86777521882875	2.9993822680825	2.53562749622837	3.49947566594574	4.56194570879694	3.89178936811924	1.31606467913999	3.7268637352261	4.08005486718327
4732440D04Rik	4.20800312906593	2.03712347003749	3.47485283693515	3.19108518875107	3.48535529016583	3.7998026622351	3.0587541638424	3.38530399057016	3.43231879131836	4.94248626692611	3.60510676192056	3.73749846960735	2.98584724435694	4.87319021460512	4.48674797901918	3.65226176663894
4732456N10Rik	0	1.35170289877998	0	0	1.4329099499725	2.54784190553391	1.7841587896661	3.58783618131275	0	0	1.44268676255218	0	0	0	0	0
4732463B04Rik	0.906175327764732	0	2.01273437694581	1.60086166617744	1.4329099499725	2.54784190553391	1.7841587896661	1.36448650230908	1.92547924084347	1.955675110284	0.894630072027562	2.53560804773538	2.63027221807751	1.31606467913999	3.34769737592296	2.41681015970726
4732471J01Rik	2.83157214033177	2.84970461590691	2.59910489480803	2.01787429759538	3.24785723150491	2.54784190553391	2.22226784590049	1.36448650230908	4.03496096753023	0	2.81022340414992	2.53560804773538	3.50879070254782	3.07883190356265	2.02150623860378	5.09897926980498
4732487G21Rik	0	0	0	0	0	0	0	0	1.26262261394574	0	0	0	0	0	0	0
4732490B19Rik	2.16873269128239	4.35061385189041	0	0	0	0	0	4.42445227727889	6.20485247896059	7.22638320008659	7.20859297751851	9.14069473033796	3.27088474014495	4.4500922228532	3.54970134180405	4.97173820866527
4732491K20Rik	4.7196241961186	5.57179684707194	5.68904912490033	5.83071715764032	6.03554655655377	5.92568926635054	4.97966859045646	5.49491815225911	6.31036999517346	5.91883453210619	6.08772553629766	5.83813553619913	5.67761549709479	6.05645009326595	6.21804085263994	6.30593458256347
4831440E17Rik	6.53570176563157	5.68493896910748	5.74455671168268	6.15272951950191	7.13332113428257	6.07147056828201	5.83834783917504	5.96391377034609	5.93476528561507	5.84849330453325	4.74276043432548	5.08329950836073	6.73550915532714	6.11963763962912	6.53608769608154	5.87934325190018
4833403I15Rik	5.85336173656008	7.67475214615076	6.2835219394945	6.98937908514021	3.86782329368188	3.7998026622351	5.08730895238374	3.92349337850438	4.03496096753023	6.49582616268577	5.59252644476812	5.92207695526889	3.71296243259894	1.99266699927308	2.48287716554336	4.75698819415305
4833407H14Rik	1.45845616544843	2.03712347003749	1.59628748501056	0	0	0	0	0	0	2.94815339840444	3.12634484969597	4.64334014813806	0	0	0	0
4833412C05Rik	1.85687094489734	2.99721897875023	0	1.01194077041388	0	0	0	0	0	0	3.38549513131876	1.90374607635191	0	0	0	0
4833413E03Rik	3.98724816005628	0.828685158039599	2.33550744700781	0	4.52974579645016	4.10086245275636	1.15191589176938	4.31456309448526	4.54776080181372	2.53562749622837	1.44268676255218	3.30902551681479	2.63027221807751	4.34824525547075	3.11273124120989	4.50458559741167
4833417C18Rik	6.3158986970503	4.93028820167346	4.47561958770307	4.97721870983748	4.72784486818831	4.3498150485406	3.72474620141253	3.92349337850438	6.64891649171881	4.94248626692611	4.18449154943136	4.8967209199478	3.71296243259894	4.34824525547075	3.11273124120989	3.8093806419801
4833418N02Rik	7.12904835861885	7.51865708540591	6.66064194167711	6.3633422780313	8.58300442170697	7.16184680814561	7.88044602448576	8.60728266010053	7.2491231874533	7.26289935949014	6.99200437897646	7.42932060940471	8.48867783716447	8.31442554195438	8.65058425990911	8.75520736495858
4833418N17Rik	0	0	0	0	0	0	0	1.36448650230908	0	0	0	0	0	0	0	0
4833420G17Rik	10.8023969947448	10.8018503027862	10.6499388956182	10.271691636075	8.81850380083546	9.89594374715792	8.86609039846314	9.9211427398418	9.85260431790442	10.4768803207231	10.6312685609969	11.0128252693518	10.0616462223448	10.3576365436173	9.06334928935896	10.520942362799
4833422C13Rik	1.45845616544843	2.28697863769827	2.01273437694581	2.8277647083988	4.41946401157195	1.38728697820191	1.15191589176938	1.36448650230908	1.92547924084347	3.75227268600851	3.49947566594574	5.74900671370548	2.63027221807751	1.31606467913999	1.33915865678527	2.41681015970726
4833422M21Rik	2.99865858176166	4.17580010130005	3.9227207983605	4.41497724209986	6.36799227690662	6.03638287369841	5.67540959935995	5.59231945777995	3.23202987876636	3.8515203961059	4.04127768890318	3.49593591761019	6.45160350096165	5.07796596307692	5.55155044251598	6.71640618450434
4833423E24Rik	3.81875440643274	5.10311304086693	2.82189935448609	4.10985813287306	4.02672632789659	1.38728697820191	4.73681298777465	3.76540458571132	4.03496096753023	5.77454588473362	5.1788921880764	6.65931079931894	3.27088474014495	3.84887236144775	3.34769737592296	5.21590198007419
4833424O15Rik	0	3.1310394883028	2.01273437694581	3.60677896885106	0	2.89984305160689	3.25619779434962	3.14962245883649	0	3.26857243356843	3.38549513131876	0	0	1.31606467913999	0	0
4833427F10Rik	0	3.36636298873736	0	0	6.80082205380209	5.4266819917374	7.26454570487784	5.59231945777995	1.26262261394574	0.970601899770228	0.894630072027562	4.2859487551885	7.42892229576657	5.77175258744945	6.18807948886146	7.63798933766988
4833427G06Rik	0.906175327764732	0	0	2.8277647083988	0	0	0	0	1.26262261394574	3.26857243356843	0	2.14642524012576	1.44915249491712	0	0	0
4833428L15Rik	0	0	0	2.01787429759538	0	0	0	0	0	0	0	0	0	0	0	0
4833439L19Rik	11.3348345233558	10.7344460383726	10.8186532288082	10.9981863870678	12.8138028351763	12.2048571447589	12.2966621147706	12.3186070991054	11.5179473954296	10.8429990658896	10.9129159583075	10.9300944781222	12.25089660858	12.2310077203171	12.1641470101931	12.0233922463723
4921501E09Rik	0	0	0	0	0	0	0	0	0	0	0	0	0	0	0	0
4921504A21Rik	3.28402638887871	3.97684504804187	1.008502061662	3.4810691306941	0	2.54784190553391	0	3.14962245883649	0	2.75658525466743	4.04127768890318	1.61182227737632	3.27088474014495	1.31606467913999	2.83190747582819	1.29079604074836
4921504E06Rik	0	0	0	0	0	0	0	0	0	1.54563038711665	0	0	0	0	0	0
4921507G05Rik	0	0	0	0	0	0	0	0	0	0	0	0	0	0	0	0
4921507L20Rik	0	0	0	0	0	0	0	0	0	0	0	0	0	0	0	0
4921507P07Rik	5.9584934226127	5.7487962385493	6.24554825114088	6.9424517986282	7.15068474652736	6.38213137085707	7.22972946175293	6.42696442853761	4.78591594673759	4.69772423742803	4.74276043432548	4.33577245645575	6.75874974183238	5.95615573801707	5.50370115417232	7.05140848764945
4921508D12Rik	0	0	0	0	0	0	0	1.36448650230908	0	0	0	0	0	0	0	0
4921508M14Rik	0	0	0	0	0	0	0	0	0	0	0	0	0	0	0	0
4921509A06Rik	0	0	0	0	0	0	0	0	0	0	0	0	0	0	0	0
4921509C19Rik	0	0	0	0	0	0	0	0	0	0	0	0	0	0	0	0
4921511C20Rik	0	0	0	0	0	0	0	0	0	0	0	0	0	0	0	0
4921511H03Rik	0	0	0	0	0	0	0	0	0	0	0	0	0	0	0	0
4921511M17Rik	0	0	0	0	0	0	0	0	0	0	0	0	0	0	0	0
4921513D11Rik	0	3.82711998535392	1.59628748501056	1.01194077041388	2.60874356949346	0	0	2.51715974280709	0	0.970601899770228	2.40481201830379	0	0	0	0	0
4921513I03Rik	0	0	0	0	0	0	0	0	0	0	0	0	0	0	0	0
4921514A10Rik	0	0.828685158039599	0	3.02083193491112	1.4329099499725	3.62188084370193	3.25619779434962	4.42445227727889	2.3779414185677	0.970601899770228	1.44268676255218	1.24544556805179	4.05087467091533	1.31606467913999	2.02150623860378	4.19845973768214
4921515E04Rik	0	0	0	0	0	0	0	0	0	0	0	0	0	0	0	0
4921517D22Rik	0	0	0	0	0	0	0	0	0	0	0	0	0	0	0	0
4921518K17Rik	3.98724816005628	3.25349399326913	4.60121434729369	2.01787429759538	2.96340564417997	1.38728697820191	3.42984400010581	3.14962245883649	3.23202987876636	4.58687233187946	4.87535705981673	3.49593591761019	1.44915249491712	2.45143012954872	1.33915865678527	3.27497440924676
4921522P10Rik	0	0	0	0	0	0	0	0	0	0	0	0	0	0	0	0
4921523L03Rik	2.42501696426677	1.73474120620016	1.59628748501056	1.60086166617744	2.1374428259136	1.38728697820191	0	1.36448650230908	1.92547924084347	1.54563038711665	0	2.35410033572452	2.63027221807751	1.31606467913999	3.54970134180405	1.96097881892539
4921524J17Rik	8.30624172152931	7.97538544955851	8.30230250770425	8.67477653323643	8.67587867437514	8.48424175400857	8.92168271158278	8.50467888304871	8.37780774423826	8.52946441918161	8.35522150723349	8.40484866598242	8.27963477074043	8.6012642688307	8.34592815245447	8.45567449712773
4921524L21Rik	0	0	0	0	0	0	0	0	0	0	0	0	0	0	0	0
4921528I07Rik	0	0	0	0	0	0	0	0	0	0	0	0	0	0	0	0
4921530L21Rik	0	0	0	0	0	0	0	0	0	0	0	0	0	0	0	0
4921531C22Rik	7.61410430704469	5.86860974705687	5.99396667028931	6.23291808742507	7.65527366763201	6.89430846410694	6.69565124651542	6.66945463996212	7.53690449127981	5.55653929008583	5.85056906183294	5.19549955761657	7.41436094916325	6.71822744220906	6.73569240380918	7.45977790899698
4921534H16Rik	0	0	0	0	0	0	0	0	0	0	0	0	0	0	0	0
4921536K21Rik	5.71617242050111	4.17580010130005	3.60051153911602	3.02083193491112	2.96340564417997	3.41888857859278	4.4446335711011	1.36448650230908	3.76488066903552	2.53562749622837	2.97692537502416	4.60321686960707	2.98584724435694	3.31312401067821	0	1.29079604074836
4921539E11Rik	0	0	0	0	0	1.38728697820191	0	0	0	0	0	0	0	0	0	0
4922502D21Rik	0	0	0	0	0	0	0	0	0	0.970601899770228	0	0	0	0	0	0
4930401G09Rik	0	0	0	0	0	0	0	0	0	0	0	0	0	0	0	0
4930401O10Rik	0	0	0	0	0	0	0	0	0	0	0	0	0	0	0	0
4930401O12Rik	0	0	0	0	1.4329099499725	0	0	0	0	0	0	0	0	0	0	0
4930402F06Rik	0	0	0	0	0	0	2.82993874362309	0	0	0	0	0	0	0	0	0
4930402H24Rik	10.5219073303	11.3382795278665	10.8988240879074	11.4801295418238	10.6611651651808	10.4877258326135	10.471516773633	10.4795893556389	9.71044555280124	10.8955461100893	11.1012825401406	10.9838201392019	10.4628477920675	10.1651485357941	10.2818377009136	10.3994979143711
4930402K13Rik	0	0	0	0	0	0	0	0	0	0	0	0	0	0	0	0
4930403D09Rik	0	0	0	0	0	0	0	0	0	0	0	0	0	0	0	0
4930403O15Rik	2.16873269128239	3.1310394883028	0	2.01787429759538	2.60874356949346	1.38728697820191	1.7841587896661	0	3.23202987876636	0	0.894630072027562	0.753141393242171	1.44915249491712	1.31606467913999	0	2.41681015970726
4930404A10Rik	0	0	0	0	0	0	0	0	0	0	1.83891117576683	0	0	0	0	0
4930404H24Rik	0	0	0	0	0	0	0	0	0	0	0	0	0	0	0	0
4930404I05Rik	0	0.828685158039599	0	3.02083193491112	3.86782329368188	1.38728697820191	1.15191589176938	2.05300469968662	2.72186701558926	3.26857243356843	0	1.61182227737632	1.44915249491712	0	0	1.96097881892539
4930404N11Rik	1.85687094489734	3.1310394883028	3.18500531077294	2.01787429759538	3.48535529016583	4.45983937435264	3.72474620141253	4.06595708702088	3.90623167215722	4.58687233187946	3.96396076290687	3.73749846960735	3.50879070254782	5.14023804127381	4.67132716688447	4.3078796385813
4930405A21Rik	2.83157214033177	3.47103881464945	2.82189935448609	4.27046899742158	5.1292067106808	4.3498150485406	4.52341029758107	4.71135977780196	3.43231879131836	3.11724022821504	4.54457570636211	1.24544556805179	4.75259556641893	3.84887236144775	3.7268637352261	4.40958253764766
4930405D11Rik	3.522162186984	0	0	0	0	0	0	0	3.90623167215722	0	0	0	0	0	0	0
4930405H06Rik	0	0	0	0	0	0	0	0	0	0	0	0	0	0	0	0
4930405O22Rik	0	1.35170289877998	2.33550744700781	0	0	0	1.7841587896661	0	1.26262261394574	0	0	1.24544556805179	0	2.45143012954872	0	1.96097881892539
4930406D18Rik	4.62058095988299	0	0	0	0	0	0	1.36448650230908	5.42557517632281	0	0	0	0	0	0	0
4930407G08Rik	0	0	0	0	0	0	0	0	0	2.27459922465103	0	0	0	0	0	0
4930407I10Rik	0.906175327764732	0	0	0	0	0	0	0	1.26262261394574	0	0	0	0	0	0	0
4930408O17Rik	0	0	0	0	0	0	0	0	1.26262261394574	0	0	0	0	0	0	0
4930412B13Rik	0	0	0	0	0	0	0	0	0	0	0	0	0	0	0	0
4930412C18Rik	4.51423374408506	5.68493896910748	5.84954859325094	6.48294706323964	6.45442728262852	6.10572511999481	6.4148808049941	6.13531429137069	4.45875771615484	6.59940409692274	6.48366603357455	5.8031419532433	6.99236908118696	7.40389987620726	7.23786631093568	7.12800975267039
4930412D23Rik	0	0	0	0	0	0	0	0	0	0	0	0	0	0	0	0
4930412F09Rik	0	0	0	0	0	0	0	0	0	0	0	0	0	0	0	0
4930412L05Rik	2.42501696426677	3.66003747332753	4.7712174174036	4.27046899742158	1.4329099499725	0	0	0	0	0	0	0	0	0	0	3.04144465842375
4930412M03Rik	2.16873269128239	2.03712347003749	3.47485283693515	1.60086166617744	3.24785723150491	3.41888857859278	2.22226784590049	3.92349337850438	2.72186701558926	1.54563038711665	0	2.14642524012576	4.19414698113345	4.34824525547075	2.02150623860378	4.50458559741167
4930412O13Rik	9.00829844177892	8.43284787858092	8.42204605482524	8.38565559546764	11.7944591819341	12.1314183167019	11.3122833222424	12.0289655581033	9.14191290393864	8.00151532463271	7.19173532334625	7.15876093394103	11.9960933256827	12.8188480842043	13.1028261476175	12.4659040719033
4930415F15Rik	3.1483867991417	0.828685158039599	1.59628748501056	0	2.60874356949346	2.89984305160689	0	2.51715974280709	0	3.11724022821504	1.44268676255218	3.30902551681479	0	0	2.02150623860378	3.47591642171864
4930415H17Rik	0	0	0	0	0	0	0	0	0	0	0	0	0	0	0	0
4930415L06Rik	0	0	0	0	0	0	0	0	0	0	0	0	0	0	0	0
4930415O20Rik	6.95703189750263	8.07424220982801	7.71035984224076	7.45827539242005	8.57659494763264	8.09845769395652	8.12740651426143	8.00070513870172	5.51658511083692	7.50315554195897	7.38949646816239	7.67168835820759	8.11829828527076	8.15766665759175	7.95032846509894	8.0694582593088
4930417H01Rik	5.02088185994416	3.36636298873736	3.33719591411879	2.34098617511482	2.60874356949346	2.54784190553391	4.4446335711011	4.42445227727889	4.26236518431528	2.27459922465103	0	0	2.98584724435694	3.51462988062685	1.33915865678527	3.04144465842375
4930417O22Rik	0	0	0	0	1.4329099499725	0	0	0	0	0	0	0	1.44915249491712	0	0	0
4930419G24Rik	0	0	0	0	0	0	0	0	0	0	0	0	0	0	0	0
4930421P07Rik	0	0	0	0	0	0	0	0	0	0	0	0	0	0	0	0
4930423M02Rik	0	0	0	0	0	0	0	0	0	0	0	0	0	0	0	0
4930426D05Rik	4.1381052320447	3.56863087824629	0	0	0	0	2.22226784590049	0	4.26236518431528	3.8515203961059	0	3.40550553287204	0	0	0	2.41681015970726
4930426I24Rik	3.62794742034714	3.47103881464945	3.9227207983605	3.92910068897891	2.60874356949346	2.08124620917499	3.0587541638424	1.36448650230908	3.60816112367474	2.75658525466743	3.38549513131876	2.84179795845197	1.44915249491712	1.99266699927308	2.02150623860378	3.65226176663894
4930426L09Rik	3.522162186984	1.73474120620016	0	3.02083193491112	0	2.08124620917499	0	0	3.60816112367474	1.54563038711665	2.40481201830379	1.24544556805179	2.63027221807751	0	0	0
4930427A07Rik	6.23450139161133	7.21385788504084	6.67499890366796	6.53131892328654	6.42618711747891	7.68800266519692	6.85644125687184	7.49611489686382	6.50074093861947	8.52946441918161	8.15670534262794	8.60858978835907	7.79766757265733	8.08828227738608	8.20343200408999	7.61688014953584
4930428D18Rik	0	0	0	0	0	0	0	0	0	0	0	0	0	0	0	0
4930428N03Rik	0	0	0	0	0	0	0	0	0	0	0	0	0	0	0	0
4930429F24Rik	0.906175327764732	2.03712347003749	1.59628748501056	1.01194077041388	3.24785723150491	1.38728697820191	2.55786382592348	0	2.9993822680825	2.53562749622837	1.83891117576683	3.30902551681479	2.15735164784766	3.07883190356265	2.48287716554336	4.19845973768214
4930430A15Rik	1.45845616544843	0	0	0	1.4329099499725	0	0	0	0	0	0	0	0	0	0	2.41681015970726
4930430D24Rik	0	0	0	0	0	0	0	0	0	0	0	0	0	0	0	0
4930430E12Rik	4.45796819141656	5.44902075924713	4.18594261666164	3.60677896885106	4.30004916138638	2.89984305160689	5.1874728015102	3.92349337850438	5.22427924559646	5.4964709201074	5.1788921880764	5.4428920177674	4.44398533763605	3.69140918019821	4.27504040551314	4.75698819415305
4930430F08Rik	8.19014824164165	7.79052920959668	7.91170125445209	8.36800684717051	8.25400548598922	8.23625589245408	8.69371593275979	7.93723390199656	7.76748156317212	7.59194565555064	7.99606895284767	7.95681544795037	7.77505041304945	8.19481878774036	7.87710438755021	7.34892798345691
4930431F12Rik	1.45845616544843	2.03712347003749	2.33550744700781	2.01787429759538	0	3.1825834461223	1.7841587896661	4.06595708702088	1.92547924084347	1.955675110284	3.38549513131876	0	2.15735164784766	3.69140918019821	3.88463071438529	2.41681015970726
4930431P03Rik	2.16873269128239	4.45639751124439	3.33719591411879	3.4810691306941	0	0	0	2.51715974280709	2.72186701558926	1.54563038711665	3.7035286166493	3.58103077956954	0	0	0	0
4930432B10Rik	3.90545970512533	3.1310394883028	3.01484588767766	4.19239745198747	1.4329099499725	2.08124620917499	3.85229523643185	1.36448650230908	2.9993822680825	3.64568967620888	3.60510676192056	3.66138480140317	4.32446762690855	2.79897130050144	2.02150623860378	2.41681015970726
4930432E11Rik	1.85687094489734	0	3.33719591411879	0	3.48535529016583	2.89984305160689	2.22226784590049	2.51715974280709	1.26262261394574	0	0	2.35410033572452	2.15735164784766	2.79897130050144	2.48287716554336	1.29079604074836
4930432K21Rik	5.05920874121729	6.72477172751836	6.30214042445853	5.66716786281025	5.65240950597537	5.4266819917374	5.60470676383884	5.76936937565465	4.15313900728345	5.0716070382696	5.10878334499246	4.33577245645575	4.32446762690855	5.14023804127381	4.27504040551314	4.59371724939556
4930432L08Rik	3.72650306968009	2.99721897875023	0	2.60480923008317	2.96340564417997	1.38728697820191	0	1.36448650230908	1.92547924084347	2.27459922465103	1.83891117576683	0.753141393242171	1.44915249491712	0	0	1.29079604074836
4930432M17Rik	0	0	0	0	0	0	0	0	0	0	0	0	0	0	0	0
4930433I11Rik	0	0	0	0	0	0	0	0	0	0	0	0	0	0	0	0
4930433N12Rik	0	0	2.01273437694581	4.48214253431062	0	0	0	0	1.26262261394574	0	2.62171167058572	2.84179795845197	2.15735164784766	0	1.33915865678527	0
4930435E12Rik	0	0	0	0	0	0	0	0	0	0	0	0	0	0	0	0
4930435H24Rik	0	2.03712347003749	0	1.01194077041388	0	0	0	0	1.26262261394574	0	0	0	0	1.31606467913999	0	0
4930438A08Rik	0	0	0	1.60086166617744	0	0	0	0	0	0	0	0	0	0	0	0
4930438E09Rik	0	0	0	0	0	0	0	0	0	0	0	0	0	0	0	0
4930439A04Rik	0	0	0	0	0	0	0	0	0	0	0	0	0	0	0	0
4930440I19Rik	2.16873269128239	0	0	0	0	0	0	0	1.26262261394574	0	0	0	0	0	0	0
4930441J16Rik	0	0	0	0	0	0	0	0	0	0	0	0	0	0	0	0
4930442H23Rik	1.45845616544843	1.35170289877998	0	0	0	1.38728697820191	0	0	0	0	0	0	0	0	0	0
4930442J19Rik	0	0	0	0	0	0	0	0	0	0	0	0	0	0	0	0
4930442L01Rik	0	0	0	0	1.4329099499725	0	0	0	0	0	0	0	0	1.31606467913999	0	0
4930443O20Rik	0	2.28697863769827	3.47485283693515	2.60480923008317	2.1374428259136	0	2.82993874362309	0	1.26262261394574	0	2.40481201830379	2.69681081778367	0	0	0	0
4930444E06Rik	0.906175327764732	0	0	0	2.60874356949346	1.38728697820191	2.22226784590049	1.36448650230908	0	0	0	0	0	0	1.33915865678527	0
4930444G20Rik	0	0	0	0	0	0	0	0	0	0.970601899770228	0	0	1.44915249491712	0	0	0
4930444M15Rik	0	0	0	1.01194077041388	0	0	0	0	0	0	0	0	0	0	0	0
4930444P10Rik	3.62794742034714	3.25349399326913	3.33719591411879	2.60480923008317	2.1374428259136	1.38728697820191	2.55786382592348	1.36448650230908	1.26262261394574	2.75658525466743	3.7035286166493	4.2343426452794	2.15735164784766	3.31312401067821	3.54970134180405	3.04144465842375
4930445B16Rik	0	0	0	0	0	0	0	0	0	0.970601899770228	0	0	0	0	0	0
4930445N08Rik	0	0	0	0	0	0	0	0	0	0	0	0	0	0	0	0
4930445N18Rik	0.906175327764732	0	0	0	1.4329099499725	0	0	0	1.26262261394574	2.27459922465103	0	0	0	0	0	2.41681015970726
4930447A16Rik	0	0	0	0	0	0	0	0	0	0	0	0	0	0	0	0
4930447C04Rik	2.99865858176166	4.11248204924666	4.01590048528028	4.02230848290206	3.24785723150491	3.7998026622351	4.07785334803711	4.31456309448526	1.26262261394574	2.53562749622837	2.40481201830379	3.878644596438	3.50879070254782	2.45143012954872	1.33915865678527	1.96097881892539
4930447F04Rik	0	0	0	0	0	0	0	0	0	0	0	0	0	0	0	0
4930447M23Rik	2.64256845221996	2.03712347003749	0	2.34098617511482	0	0	0	0	0	0	0	0	1.44915249491712	0	0	0
4930448D08Rik	2.64256845221996	3.36636298873736	2.01273437694581	3.34335083035066	5.95876538752174	4.91099804840284	5.23506211885369	5.49491815225911	1.26262261394574	0	2.97692537502416	0.753141393242171	5.90294629571871	5.14023804127381	4.58198745706276	6.13828712232505
4930448E22Rik	0	0	0	0	0	0	0	0	0	0	0	0	1.44915249491712	0	0	0
4930448H16Rik	0	0	0	0	0	0	0	0	0	0	0	0	0	0	0	0
4930448K20Rik	0	0	0	0	0	0	0	0	0	0	0	0	0	0	0	0
4930448N21Rik	0	1.73474120620016	2.01273437694581	0	1.4329099499725	0	0	0	0	1.54563038711665	2.97692537502416	3.40550553287204	0	0	1.33915865678527	0
4930449A18Rik	0	0	0	0	0	0	0	0	0	0	0	0	0	0	0	0
4930449E01Rik	0	0	0	0	0	0	0	0	0	0	0	0	0	0	0	0
4930449I24Rik	0	0	0	0	0	0	0	0	0	0	0	0	0	0	0	0
4930451C15Rik	4.2746704242787	5.07016475330306	3.82310479772736	3.19108518875107	5.19763174772944	4.45983937435264	4.4446335711011	4.52656044953085	2.3779414185677	5.0716070382696	4.64706850676798	5.37302420844086	5.52332285434772	4.63446325190701	5.17755340553555	6.19636131068447
4930451E10Rik	0	0	0	0	0	0	0	0	0	0	0	0	0	0	0	0
4930451G09Rik	5.87500990511947	5.68493896910748	5.94741531086435	6.04578838780987	5.26295790085013	5.19175946557794	5.70950272557604	5.33525334315635	6.80149354371922	5.40140158621223	5.45800972479081	6.2683956692146	5.2880068083448	5.60512457543646	5.29465502760346	5.6901951396631
4930451I11Rik	0	0	0	0	0	0	0	0	0	0	0	0	0	0	0	0
4930452B06Rik	4.1381052320447	3.82711998535392	2.82189935448609	3.34335083035066	0	3.62188084370193	3.85229523643185	2.51715974280709	4.92531664683727	5.94153957692787	5.51333035997788	3.30902551681479	2.15735164784766	2.79897130050144	3.88463071438529	3.65226176663894
4930453H23Rik	0	0	3.33719591411879	0	0	0	2.55786382592348	2.51715974280709	0	0	0	0	0	0	0	1.29079604074836
4930453N24Rik	10.4270898477995	9.49268068644999	9.50878399885133	9.69086604881593	11.1422200369103	10.6459467814089	10.8983589452263	10.3181199623909	10.0989054546451	9.77986226133219	9.6531112573398	9.98306739531072	10.9454527651703	10.8450880444917	10.738532798178	10.720903263247
4930453O03Rik	0	0	0	0	0	0	0	0	0	0	0	0	0	0	0	0
4930455B14Rik	0	0	0	0	0	0	0	0	0	0	0	0	0	0	0	0
4930455D15Rik	0	0	0	0	0	0	0	0	0	0	0	0	0	0	0	0
4930455G09Rik	1.85687094489734	4.17580010130005	3.01484588767766	4.19239745198747	0	2.89984305160689	1.7841587896661	0	2.9993822680825	3.40552681673422	4.59673208454826	3.66138480140317	0	1.31606467913999	2.48287716554336	2.76267212040157
4930455H04Rik	0	0.828685158039599	0	0	0	1.38728697820191	0	0	0	0	0	0	0	0	0	2.41681015970726
4930456L15Rik	0	0	0	0	0	0	0	0	0	0	0	0	0	0	0	0
4930458D05Rik	1.85687094489734	1.35170289877998	1.59628748501056	4.48214253431062	0	2.54784190553391	1.15191589176938	0	0	2.53562749622837	0.894630072027562	0	0	1.31606467913999	0	0
4930461C15Rik	0	0.828685158039599	0	0	0	0	0	0	0	0	0	0	2.15735164784766	0	0	1.29079604074836
4930461G14Rik	0	0	0	0	0	0	0	0	0	0	0	0	0	0	0	0
4930463O16Rik	1.45845616544843	0	0	0	0	0	0	0	0	0	0	0	0	0	0	0
4930465K10Rik	0	0	0	0	0	0	0	0	1.92547924084347	0.970601899770228	0	0	1.44915249491712	0	0	0
4930465M20Rik	0	0	0	0	0	0	0	0	0	0	0	0	0	0	0	0
4930466I24Rik	0	0	0	0	0	0	0	0	0	0	0	0	0	0	0	0
4930467D21Rik	0	0	1.008502061662	0	0	0	0	0	0	0	0	0	0	0	0	1.29079604074836
4930467E23Rik	0	0	0	0	0	1.38728697820191	3.42984400010581	0	0	0	0	0	0	0	0	0
4930467K11Rik	0	0	2.59910489480803	2.8277647083988	4.02672632789659	2.89984305160689	2.55786382592348	0	0	0	0	0	0	2.45143012954872	0	0
4930468A15Rik	0	0	0	0	0	0	0	0	0	0	0	0	0	0	0	0
4930469B13Rik	0	0	0	0	0	0	0	0	0	0	0	0	0	0	0	0
4930469G21Rik	0	0	0	0	0	0	0	0	0	0	0	0	0	0	0	0
4930469K13Rik	2.16873269128239	3.36636298873736	0	4.72331570197003	3.68922669925757	4.74705476834782	4.07785334803711	3.14962245883649	0	0.970601899770228	4.95743450411065	0	4.32446762690855	3.51462988062685	3.7268637352261	4.19845973768214
4930470G03Rik	2.16873269128239	2.28697863769827	2.01273437694581	3.19108518875107	2.60874356949346	2.89984305160689	0	0	2.3779414185677	3.5305999219408	1.44268676255218	2.14642524012576	2.98584724435694	1.31606467913999	1.33915865678527	0
4930470P17Rik	0	0	0	0	0	0	0	0	0	0	0	0	0	0	0	0
4930471C04Rik	0	0	0	0	0	1.38728697820191	0	0	1.26262261394574	0	1.83891117576683	0	0	0	1.33915865678527	0
4930471C06Rik	0	0	0	0	0	0	0	0	0	0	0	0	0	0	0	0
4930471D02Rik	2.64256845221996	0	0	0	0	0	0	0	1.26262261394574	0	0	0	0	0	0	0
4930471M09Rik	0	0	0	0	0	2.08124620917499	0	0	1.26262261394574	0	0	1.24544556805179	0	0	0	2.41681015970726
4930473A02Rik	3.40800215093153	2.49988305724624	1.59628748501056	3.34335083035066	3.68922669925757	2.08124620917499	2.82993874362309	3.76540458571132	3.43231879131836	2.75658525466743	1.44268676255218	3.58103077956954	4.05087467091533	3.69140918019821	3.34769737592296	3.04144465842375
4930473D10Rik	0	0	0	0	0	0	0	0	0	0	0	0	0	0	0	0
4930474H06Rik	0	0	0	0	0	0	0	0	0	0	0	0	0	0	0	0
4930474N05Rik	0	0	0	0	0	0	0	0	0	0	0	0	0	0	0	0
4930477E14Rik	0	0	0	0	0	0	0	0	0	0	0	0	0	0	0	0
4930478K11Rik	3.72650306968009	0.828685158039599	0	0	1.4329099499725	0	0	0	3.60816112367474	0	0	0	0	0	0	0
4930479D17Rik	2.16873269128239	1.35170289877998	0	1.01194077041388	2.60874356949346	0	1.15191589176938	0	0	0.970601899770228	0	2.14642524012576	0	0	0	0
4930480E11Rik	0	0	0	0	0	0	0	0	0	0	0	0	0	0	0	0
4930480G23Rik	0	0	0	0	0	0	0	0	0	0	0	1.24544556805179	0	0	0	0
4930480K15Rik	0	0	1.59628748501056	0	2.1374428259136	0	1.15191589176938	0	1.26262261394574	0	0	0.753141393242171	0	0	0	0
4930480K23Rik	7.4863154282982	6.11465445383284	6.44302306463593	7.03482790807891	7.38880025687668	6.43697363264032	6.5146668005178	6.42696442853761	7.28839521665997	7.44872009698975	7.15741731527349	7.42357187093344	8.09109014344136	7.155189708923	6.91100733423924	7.59545750441958
4930481A15Rik	6.8186593860012	7.5308169943449	6.8112183233394	5.8813577598501	6.3973831072513	7.92706353673773	4.52341029758107	6.19855200714401	6.47827372082669	8.66524948684301	7.64615461084775	7.5397317874896	8.89224053630845	6.81684935431489	7.01706598382878	3.95105635442809
4930481B07Rik	6.25115239862725	5.07016475330306	5.06083758148339	4.48214253431062	5.99766670473971	4.83135390563083	5.1874728015102	6.03493564856839	6.97199227546532	5.22754871982298	5.82892735305355	5.22223725900125	5.72558523973084	5.88519713691067	5.45421026572511	6.27931154525022
4930483J18Rik	2.16873269128239	0.828685158039599	3.01484588767766	2.01787429759538	2.1374428259136	0	1.7841587896661	0	3.23202987876636	1.54563038711665	1.44268676255218	2.14642524012576	0	0	3.34769737592296	2.76267212040157
4930483K19Rik	0	0.828685158039599	0	0	1.4329099499725	0	0	0	0	0	0	0	0	0	0	0
4930485B16Rik	5.71617242050111	4.17580010130005	3.9227207983605	4.54631952334105	3.24785723150491	2.89984305160689	3.85229523643185	3.58783618131275	4.99027106601624	2.94815339840444	6.20996630469237	4.64334014813806	2.98584724435694	1.31606467913999	4.15626799995763	0
4930486F22Rik	0	0	0	0	0	0	0	0	0	0	0	0	0	0	0	0
4930486I03Rik	0	0	0	0	0	0	0	0	0	0	0	0	0	0	0	0
4930486L24Rik	4.7196241961186	6.45810942218586	5.40887036807965	5.02304619058568	0	4.3498150485406	0	3.14962245883649	3.90623167215722	4.75011155777908	4.114660964261	4.2859487551885	2.63027221807751	0	3.7268637352261	3.04144465842375
4930488B22Rik	0	0	0	0	0	0	0	0	0	0	2.14943252450896	0	0	0	0	0
4930500F10Rik	0.906175327764732	0.828685158039599	1.008502061662	2.34098617511482	0	0	0	1.36448650230908	0	0	3.26173105668125	0	0	0	0	1.96097881892539
4930500J02Rik	2.42501696426677	3.82711998535392	0	1.60086166617744	2.1374428259136	2.89984305160689	0	3.14962245883649	0	2.27459922465103	2.81022340414992	0	0	1.31606467913999	0	1.29079604074836
4930500M09Rik	0	0	1.008502061662	0	0	0	0	0	0	0	0	0	0	0	0	0
4930502E09Rik	0.906175327764732	1.73474120620016	1.008502061662	1.01194077041388	0	1.38728697820191	0	1.36448650230908	0	0	0	0	0	3.69140918019821	2.02150623860378	0
4930502E18Rik	0	2.28697863769827	0	1.60086166617744	0	1.38728697820191	0	0	0	0	3.26173105668125	0	0	0	0	1.29079604074836
4930503B20Rik	5.42476727662137	4.17580010130005	0	1.01194077041388	3.86782329368188	4.3498150485406	4.07785334803711	2.86777521882875	4.26236518431528	3.64568967620888	4.83249813972769	4.60321686960707	4.65687755893529	5.01288426095375	5.17755340553555	5.6901951396631
4930503E14Rik	0	0.828685158039599	0	0	0	2.54784190553391	0	0	1.26262261394574	0	1.83891117576683	0	0	0	0	0
4930503H13Rik	0	0	0	0	0	0	0	0	0	0	0	0	0	0	0	0
4930503L19Rik	6.4802834435496	8.06172556557415	7.16658272942266	7.96620213496949	5.95876538752174	6.20386350155422	6.88655550120167	5.76936937565465	6.36036907875963	7.02850097774747	6.97239744250279	6.67874671169821	5.22264989688406	5.46616842306165	6.38581089249938	5.87934325190018
4930504O13Rik	0	0	0	0	0	0	0	0	0	0	0	0	0	0	0	0
4930505A04Rik	0.906175327764732	0.828685158039599	0	0	2.1374428259136	1.38728697820191	0	2.05300469968662	0	0	0	0	2.15735164784766	1.31606467913999	0	0
4930505G20Rik	0	0	0	0	0	0	0	0	0	0	0	0	0	0	0	0
4930505K14Rik	0	0	0	0	0	0	0	3.14962245883649	0	0	0	0	0	0	0	0
4930505M18Rik	0	0	0	0	0	0	0	0	0	0	0	0	0	0	0	0
4930505N22Rik	0	0	0	0	1.4329099499725	0	0	0	0	0.970601899770228	0	0	0	2.45143012954872	0	0
4930505O20Rik	0	0	2.33550744700781	0	2.1374428259136	3.62188084370193	1.15191589176938	2.05300469968662	1.26262261394574	2.75658525466743	2.40481201830379	3.09424404383287	2.98584724435694	0	2.48287716554336	0
4930506C21Rik	2.64256845221996	1.73474120620016	3.7160969031581	3.92910068897891	1.4329099499725	2.08124620917499	2.55786382592348	3.92349337850438	4.85729934480935	5.0716070382696	3.26173105668125	4.9616320699855	5.67761549709479	4.23865856474223	4.75545560733504	4.19845973768214
4930506M07Rik	11.1210529054591	10.8941642020489	10.7051944064415	10.7542397745739	12.3436346278801	11.737121674527	11.9304145751724	11.9752418198081	11.0982475391719	10.6262539277903	10.5509269054819	10.9572073857577	11.9850502563471	11.8211283344774	11.7185937262447	11.7155195551936
4930507D05Rik	0	0	1.59628748501056	3.7224075933042	0	2.54784190553391	2.55786382592348	3.58783618131275	0	0	3.38549513131876	0	1.44915249491712	1.31606467913999	4.15626799995763	2.76267212040157
4930507D10Rik	0	0	0	0	0	0	0	0	0	0	0	0	0	0	0	0
4930509E16Rik	0.906175327764732	1.73474120620016	3.18500531077294	2.01787429759538	2.1374428259136	1.38728697820191	0	2.05300469968662	1.92547924084347	2.53562749622837	1.44268676255218	2.14642524012576	4.44398533763605	4.4500922228532	3.34769737592296	3.65226176663894
4930509G22Rik	5.69198344778151	5.66300927445252	5.14575567539588	5.41553920246576	7.47403340511927	6.00042049622464	6.45562709559185	6.73490906884752	5.05242660566496	5.22754871982298	5.95416027026009	6.44902997879597	6.84813989606113	6.18017341759067	5.88609691845609	6.30593458256347
4930509K18Rik	0	0	0	0	0	0	0	0	0	0	0	0	0	0	0	0
4930510E17Rik	0	0	0	0	0	0	0	0	0	0	0	0	0	0	0	0
4930511A02Rik	1.85687094489734	0	0	1.60086166617744	0	0	0	0	0	0	0	0	2.15735164784766	0	0	0
4930511M06Rik	9.3277049751719	5.16683464665441	5.44282703539325	5.54683259151959	5.60280747440241	4.98647450209619	5.9566234718394	4.87515289384133	3.60816112367474	3.94437778531715	4.25109760951168	3.878644596438	5.22264989688406	4.34824525547075	4.15626799995763	4.97173820866527
4930511O05Rik	0	0	0	0	0	0	0	0	0	0	0	0	0	0	0	0
4930512B01Rik	0	0	0	0	0	0	0	0	0	0	0	0	0	0	0	1.96097881892539
4930512H18Rik	0	2.49988305724624	1.59628748501056	3.02083193491112	0	0	0	0	1.26262261394574	0	2.40481201830379	0	0	0	0	0
4930512M02Rik	4.56838704366351	3.56863087824629	4.82370714185542	5.38076008055872	9.65902551000515	7.97417802076719	7.6364668649112	7.23467787252009	4.03496096753023	3.26857243356843	3.60510676192056	3.878644596438	8.35781575948309	7.54868716145787	7.13168613806771	7.66908505896551
4930513N10Rik	2.64256845221996	3.1310394883028	3.33719591411879	2.8277647083988	2.96340564417997	3.7998026622351	3.96947791942262	2.86777521882875	3.23202987876636	3.26857243356843	3.88226446054713	4.38393277375807	3.89178936811924	2.79897130050144	2.48287716554336	3.27497440924676
4930513O06Rik	0	0	0	0	0	0	0	0	0	0	0	0	0	0	0	0
4930515B02Rik	0	0	0	0	0	0	0	0	0	0	0	0	0	0	0	0
4930515G01Rik	6.21765595919332	4.96654916064908	3.18500531077294	2.60480923008317	5.83534166555285	5.12652370895473	5.23506211885369	4.52656044953085	5.96739603180116	3.11724022821504	5.07240847666448	3.66138480140317	6.16891310632721	3.99082791042097	5.68625485676732	5.91436927065708
4930515G13Rik	0	1.35170289877998	1.008502061662	0	1.4329099499725	0	0	0	3.23202987876636	0	0	2.69681081778367	0	0	0	0
4930515L19Rik	0	0	0	0	0	0	0	0	0	0	0	0	0	0	0	0
4930516B21Rik	1.45845616544843	0	0	2.01787429759538	0	0	0	0	0	0	0	0	0	0	0	1.29079604074836
4930516K23Rik	0	0	0	0	0	0	0	0	0	0	0	0	0	0	0	0
4930517E11Rik	0	0	0	0	0	0	0	0	0	0	0	0	0	0	0	0
4930517O19Rik	0	0	0	0	4.41946401157195	1.38728697820191	3.25619779434962	3.58783618131275	0	0	0	0	1.44915249491712	2.79897130050144	3.11273124120989	2.41681015970726
4930518C09Rik	0	0	0	0	0	0	0	0	0	0	0	0	0	0	0	0
4930518I15Rik	5.91735544059278	5.70654030627904	4.7712174174036	6.62345316197641	6.2760468682308	6.00042049622464	6.14280164520809	5.76936937565465	5.42557517632281	5.7996185343163	4.91697939443426	5.50953194218954	5.52332285434772	5.25725591405856	5.17755340553555	5.60699869427832
4930519A11Rik	0	0	0	0	0	0	0	0	0	0	0	0	0	0	0	0
4930519D14Rik	0	0	0	0	0	0	0	0	0	0	0	0	0	0	0	0
4930519F09Rik	0	0	0	0	0	0	0	0	0	0	0	0	0	0	0	0
4930519F16Rik	0	0	0	0	0	2.89984305160689	4.5981073169998	0	0	1.955675110284	0	0	0	1.31606467913999	0	0
4930519G04Rik	2.42501696426677	0	1.008502061662	0	2.1374428259136	1.38728697820191	0	0	1.26262261394574	1.54563038711665	0	0.753141393242171	2.98584724435694	0	2.02150623860378	0
4930519P11Rik	0	0	0	0	0	0	0	2.05300469968662	0	0	0	0	0	1.31606467913999	0	1.29079604074836
4930520O04Rik	6.61503132519861	5.16683464665441	6.4090710656592	6.23291808742507	5.49817405479267	5.05819784324824	4.73681298777465	5.72710193827783	6.74615075732713	5.43379246258767	5.42953303706379	4.9616320699855	5.86060801753727	5.41670744267569	5.92294600136772	4.90364585666396
4930522H14Rik	0	0	0	0	0	0	0	0	0	0	0	0	0	0	0	0
4930522L14Rik	8.42106175318883	8.13125889693606	8.41778388086542	8.91551756349527	7.67940193206247	7.54553787107834	6.6612252564027	7.12501564639097	8.85416390754253	8.5627980051141	8.16967681916411	7.96475416549618	7.70499036988532	7.25706465785509	7.099856097139	7.64842922597346
4930522N08Rik	0	0	0	0	0	0	0	0	0	0	0	0	0	0	0	0
4930522O17Rik	0	0	0	0	0	0	0	0	0	0	0	0	0	0	0	0
4930523C07Rik	9.85041270663832	9.96661064067111	9.97403939718644	9.66037850762174	9.27953215681755	9.34915466893939	8.45836243701528	9.09248478592094	9.56877083026779	9.91363239623458	9.82146793453385	9.9653709291612	8.78878810592616	9.09352002031037	8.50628314498219	8.73085267444058
4930524B15Rik	0	0	0	0	0	0	0	0	0	0	0	2.14642524012576	0	0	0	0
4930524J08Rik	0	0	2.01273437694581	1.01194077041388	1.4329099499725	0	1.15191589176938	1.36448650230908	2.9993822680825	2.27459922465103	3.49947566594574	0	1.44915249491712	1.31606467913999	1.33915865678527	1.96097881892539
4930524N10Rik	0	0	0	0	0	0	0	0	0	0	0	0	0	0	0	0
4930524O07Rik	6.67796191367948	6.11465445383284	5.30192428513421	5.11055241466056	6.07245721629839	7.54553787107834	7.37488183411232	8.06150124307756	7.38817655132267	5.89576643540013	3.60510676192056	3.73749846960735	7.68086000854342	6.34788610182818	6.69366117665055	6.25218796347894
4930524O08Rik	0	0	0	0	0	0	0	0	0	0	0	0	0	0	0	1.29079604074836
4930525G20Rik	6.05648159518614	4.45639751124439	5.06083758148339	4.97721870983748	6.3073509663926	5.58074929507761	5.89869738156799	5.15569362122968	5.51658511083692	4.40277797409686	4.74276043432548	4.18082185114854	5.46799350603294	4.4500922228532	2.83190747582819	5.32405502618001
4930525M21Rik	0	0	0	0	0	0	0	0	0	0	0	0	0	0	0	0
4930526A20Rik	2.83157214033177	2.68537095901473	2.59910489480803	3.7224075933042	3.24785723150491	3.62188084370193	4.17865335524963	2.51715974280709	3.60816112367474	3.64568967620888	4.04127768890318	4.18082185114854	2.15735164784766	3.07883190356265	3.54970134180405	1.29079604074836
4930526F13Rik	0	0	0	0	0	0	0	0	0	0	0	0	0	0	0	0
4930526L06Rik	3.72650306968009	4.81569368991923	4.66013614155426	4.83029574892359	7.25069409674922	6.70618836538999	6.14280164520809	7.00632694483305	2.9993822680825	4.94248626692611	4.59673208454826	4.38393277375807	7.60594848254906	7.63772175716697	7.90500074680453	7.54046642908662
4930527A07Rik	0	0	0	0	0	0	0	0	0	0	0	0	0	0	0	0
4930527B05Rik	0	0	0	0	0	0	0	0	0	0	0	0	0	0	0	0
4930527E20Rik	0	0	0	0	0	0	0	0	0	0	0	0	0	0	0	0
4930527J03Rik	0	0	0	0	0	0	0	0	0	0	0	0	0	0	0	0
4930528D03Rik	3.1483867991417	3.36636298873736	0	3.7224075933042	3.48535529016583	2.08124620917499	0	2.51715974280709	2.72186701558926	2.75658525466743	3.12634484969597	2.97353567033465	4.32446762690855	0	2.48287716554336	0
4930528G23Rik	0	0	0	0	0	0	0	0	0	0	0	0	0	0	0	0
4930528P14Rik	0	0	1.59628748501056	0	0	0	0	0	0	0	0	0	0	0	0	0
4930529C04Rik	0	0	0	0	0	0	0	0	0	0	0	0	0	0	0	0
4930529I22Rik	3.28402638887871	0	0	0	0	0	0	0	0	0	0	0	1.44915249491712	0	0	0
4930529M08Rik	3.28402638887871	2.68537095901473	3.47485283693515	2.01787429759538	2.1374428259136	3.1825834461223	3.72474620141253	3.14962245883649	4.26236518431528	3.5305999219408	2.62171167058572	3.30902551681479	0	2.45143012954872	3.7268637352261	0
4930532G15Rik	1.45845616544843	2.03712347003749	0	0	0	0	0	0	1.26262261394574	0	0	0	0	0	2.02150623860378	1.29079604074836
4930533B01Rik	0	0	0	0	0	0	0	0	0	0	0	0	0	0	0	0
4930533I22Rik	2.83157214033177	0.828685158039599	2.33550744700781	0	3.24785723150491	0	2.22226784590049	0	2.3779414185677	2.75658525466743	0	4.06742818577992	2.15735164784766	2.45143012954872	2.48287716554336	3.47591642171864
4930533K18Rik	0	0	0	0	0	0	0	0	0	0	0	0	0	0	0	0
4930534D22Rik	0	0	0	0	0	0	2.22226784590049	0	0	0	0	0	1.44915249491712	0	0	1.29079604074836
4930535I16Rik	0.906175327764732	0	0	0	0	0	0	0	0	0	0	0	0	1.31606467913999	0	0
4930535L15Rik	0	1.35170289877998	0	0	0	2.08124620917499	0	0	0	0	0	0	3.27088474014495	0	2.48287716554336	1.29079604074836
4930535O05Rik	0	0	0	0	0	0	0	0	0	0	0	0	0	0	0	0
4930538E20Rik	0	0	0	0	0	0	0	0	0	0	0	0	0	0	0	0
4930538K18Rik	2.16873269128239	3.1310394883028	3.33719591411879	1.60086166617744	2.96340564417997	2.89984305160689	3.72474620141253	2.05300469968662	1.26262261394574	2.94815339840444	2.14943252450896	0	1.44915249491712	3.51462988062685	2.02150623860378	3.47591642171864
4930539E08Rik	4.20800312906593	3.82711998535392	3.01484588767766	2.60480923008317	0	2.89984305160689	3.0587541638424	2.51715974280709	2.9993822680825	3.40552681673422	4.18449154943136	2.53560804773538	3.71296243259894	2.45143012954872	3.11273124120989	1.96097881892539
4930539J05Rik	6.36262012536009	5.22786041890291	5.44282703539325	6.27140062560143	6.9271074526614	5.76350396032038	6.11763110896382	5.2180632266217	5.60219293803828	5.69660243892841	3.88226446054713	4.9616320699855	6.16891310632721	5.60512457543646	5.95887728461392	5.42466263786369
4930540M05Rik	0	0	0	0	0	0	0	2.05300469968662	0	0	0	0	0	0	0	1.29079604074836
4930542C12Rik	0	0	0	0	0	0	0	0	0	0	0	0	0	0	0	0
4930542C16Rik	0	0	0	0	0	0	0	0	0	0	0	0	0	0	0	0
4930544D05Rik	0.906175327764732	2.84970461590691	0	2.60480923008317	0	0	0	0	1.26262261394574	0	0	0	0	0	0	0
4930544G11Rik	0	0	0	0	0	0	0	0	0	0	0	0	0	0	0	0
4930544I03Rik	0	0	2.33550744700781	1.01194077041388	0	0	0	0	2.3779414185677	0	0	0	2.15735164784766	0	1.33915865678527	2.41681015970726
4930544L04Rik	0	0	0	0	0	0	0	0	0	0	0	0	0	0	0	0
4930544M13Rik	0	0	0	0	0	0	0	0	0	0	0	0	0	0	0	0
4930545L23Rik	0	0	0	0	2.60874356949346	0	3.42984400010581	2.86777521882875	0	0	0.894630072027562	0	0	0	0	0
4930546C10Rik	0	0	0	0	0	0	0	0	0	0	0	0	0	0	0	0
4930547E08Rik	0	0	0	0	0	0	0	0	0	0	0	0	0	0	0	0
4930547M16Rik	3.98724816005628	4.40447501988908	3.7160969031581	4.72331570197003	4.901997655864	4.83135390563083	5.49169806748429	4.71135977780196	1.26262261394574	3.5305999219408	2.81022340414992	2.84179795845197	4.65687755893529	4.79791991401587	4.98188671505026	4.75698819415305
4930548G14Rik	0	0	0	0	0	0	0	0	0	0	0	2.35410033572452	0	0	0	0
4930548H24Rik	1.45845616544843	2.84970461590691	0	3.7224075933042	0	0	0	0	0	0	0	0	0	1.31606467913999	0	0
4930548K13Rik	0	0	0	0	0	0	0	0	0	0	0	0	0	0	0	0
4930549C01Rik	0	0	0	0	0	0	0	0	0	0	0	0	0	0	0	0
4930550C14Rik	5.02088185994416	4.45639751124439	2.01273437694581	2.8277647083988	2.96340564417997	2.89984305160689	4.73681298777465	2.05300469968662	4.26236518431528	3.8515203961059	3.60510676192056	1.90374607635191	2.98584724435694	1.99266699927308	0	1.96097881892539
4930550C17Rik	0	0	0	0	0	0	0	0	0	0	0	0	0	0	0	0
4930550L24Rik	0	0	0	0	0	0	0	0	0	0	0	0	0	0	0	0
4930551L18Rik	0	0	0	0	0	0	0	0	0	0	0	0	0	0	0	0
4930551O13Rik	0	0	0	0	2.1374428259136	0	0	0	0	0	0	0	0	0	0	0
4930552N02Rik	0	0	0	0	0	0	0	0	0	0	0	0	0	0	0	0
4930552P12Rik	0	1.73474120620016	0	0	0	2.08124620917499	1.15191589176938	2.05300469968662	0	0.970601899770228	0	0	2.63027221807751	2.79897130050144	0	1.96097881892539
4930553M12Rik	0	0	0	0	0	0	0	0	0	0	0	0	0	0	0	0
4930554G24Rik	0.906175327764732	0	0	0	0	0	0	0	0	0	0	0	0	0	0	0
4930554H23Rik	3.1483867991417	0	0	2.60480923008317	2.60874356949346	1.38728697820191	0	2.05300469968662	2.3779414185677	1.54563038711665	0.894630072027562	3.49593591761019	4.05087467091533	2.45143012954872	2.02150623860378	3.27497440924676
4930555B11Rik	0	0	0	0	0	0	0	0	0	0	0	0	0	0	0	0
4930555B12Rik	0	0	0	0	0	0	0	0	0	0	0	0	0	0	0	0
4930555F03Rik	1.85687094489734	0.828685158039599	1.008502061662	1.01194077041388	3.86782329368188	1.38728697820191	1.15191589176938	1.36448650230908	1.26262261394574	3.75227268600851	1.83891117576683	0.753141393242171	4.65687755893529	2.79897130050144	2.48287716554336	1.29079604074836
4930555G01Rik	0	0	0	0	0	0	0	0	0	0	0	0	0	0	0	0
4930555K19Rik	0	0	0	0	0	0	0	0	0	0	0	0	0	0	0	0
4930555M17Rik	0	0	0	0	0	0	0	0	0	0	0	0	0	0	0	0
4930555O08Rik	0	0	0	0	0	0	0	0	0	0	0	0	0	0	0	0
4930556G01Rik	0	0	0	0	0	1.38728697820191	0	0	0	0	0	0	0	0	0	0
4930556I23Rik	2.42501696426677	2.03712347003749	0	0	0	0	0	0	1.92547924084347	0	0	0	0	0	0	0
4930556J24Rik	1.45845616544843	1.73474120620016	0	2.60480923008317	3.48535529016583	2.89984305160689	0	3.58783618131275	1.26262261394574	1.54563038711665	0	0	2.63027221807751	1.31606467913999	0	0
4930556L07Rik	0	0	0	0	0	0	0	0	0	0	0	0	0	0	0	0
4930556M19Rik	6.33164122485028	6.33868813705909	6.30214042445853	6.21328491307128	5.49817405479267	6.00042049622464	5.49169806748429	5.68355869636695	5.90137938725714	6.6416150180552	6.77149967113487	6.44902997879597	5.67761549709479	4.79791991401587	4.98188671505026	5.6901951396631
4930556N13Rik	0	0	0	2.34098617511482	0	0	0	0	0	0	0	0	0	0	0	0
4930557A04Rik	1.45845616544843	0	0	0	0	0	0	0	0	0	0	1.61182227737632	0	0	0	1.29079604074836
4930557F10Rik	0	0	0	0	0	0	0	0	0	0	0	0	0	0	0	0
4930558G05Rik	0	0	0	0	0	0	0	0	0	0	0	0	0	0	0	0
4930558J18Rik	0	0	1.008502061662	0	0	0	1.7841587896661	0	0	1.955675110284	2.62171167058572	1.61182227737632	1.44915249491712	0	1.33915865678527	0
4930558J22Rik	0	0	0	0	0	0	0	0	0	0	0	0	0	0	0	0
4930558K02Rik	0	2.03712347003749	1.59628748501056	0	2.1374428259136	0	0	1.36448650230908	0	0	2.14943252450896	0	0	0	0	1.29079604074836
4930562A09Rik	0	0	0	0	0	0	0	0	0	0	0	0	0	0	0	0
4930562C15Rik	5.16843445971306	2.49988305724624	1.008502061662	2.8277647083988	3.48535529016583	4.23070203334558	4.27286814339926	3.92349337850438	4.85729934480935	0.970601899770228	0	1.90374607635191	2.15735164784766	1.99266699927308	2.48287716554336	0
4930562D21Rik	0	0	0	0	0	0	0	0	0	0	0	0	0	0	0	0
4930562F07Rik	0	0.828685158039599	0	0	0	0	0	0	0	0	2.81022340414992	1.24544556805179	1.44915249491712	0	0	0
4930563D23Rik	1.45845616544843	1.35170289877998	0	1.60086166617744	0	0	1.15191589176938	0	1.26262261394574	0	0.894630072027562	0	0	0	0	0
4930563E18Rik	2.42501696426677	1.35170289877998	1.59628748501056	1.01194077041388	0	1.38728697820191	1.7841587896661	1.36448650230908	2.72186701558926	0.970601899770228	2.40481201830379	0	1.44915249491712	1.31606467913999	0	0
4930563E22Rik	6.4802834435496	6.03151593684243	6.45970405883741	6.21328491307128	5.91878598503968	6.43697363264032	5.89869738156799	5.88921373150521	6.33558612668144	7.289692444286	6.78280045150069	6.98229734442703	6.66345293231379	6.08838977694962	6.48771406181842	6.5921219809265
4930563I02Rik	0	0	0	0	0	0	0	0	0	0	0	0	0	0	0	0
4930564B18Rik	0	0	0	0	0	0	0	0	0	0	0	0	0	0	0	0
4930564D02Rik	0	0	0	0	0	0	0	0	0	0	0	0	0	0	0	0
4930565N06Rik	1.45845616544843	0.828685158039599	0	1.01194077041388	2.1374428259136	0	0	0	0	0.970601899770228	0	0	0	0	2.48287716554336	0
4930566F21Rik	2.16873269128239	1.35170289877998	0	2.8277647083988	2.96340564417997	1.38728697820191	3.72474620141253	0	0	1.955675110284	0	2.35410033572452	2.98584724435694	1.99266699927308	0	2.41681015970726
4930567H17Rik	0	0	0	0	0	0	0	0	0	0	0	0	0	0	0	0
4930568D16Rik	0	0	0	0	0	0	0	0	0	0	0	0	0	0	0	0
4930569F06Rik	0	0	0	0	0	0	0	0	0	0	0	0	0	0	0	0
4930570D08Rik	0	0	0	0	0	0	0	0	0	0	0	0	0	0	0	0
4930570G19Rik	3.90545970512533	4.64720193429393	3.33719591411879	5.02304619058568	0	0	0	3.76540458571132	2.72186701558926	2.75658525466743	2.62171167058572	2.35410033572452	3.50879070254782	0	2.48287716554336	3.04144465842375
4930570N18Rik	0	0	0	0	0	0	0	0	0	0	0	0	0	0	0	0
4930570N19Rik	1.45845616544843	1.35170289877998	0	2.34098617511482	2.1374428259136	2.08124620917499	3.25619779434962	2.86777521882875	1.26262261394574	0	0	0	1.44915249491712	0	2.48287716554336	0
4930571K23Rik	0	0	0	0	0	0	0	0	0	0	0	0	0	0	0	0
4930571N24Rik	0	0	0	3.60677896885106	2.96340564417997	0	0	0	1.26262261394574	2.27459922465103	1.44268676255218	0	2.15735164784766	0	0	1.96097881892539
4930572O03Rik	0.906175327764732	1.35170289877998	0	0	0	0	0	0	0	0	0.894630072027562	0	0	0	0	0
4930577H14Rik	0	0	0	0	0	0	0	0	0	0	0	0	0	0	0	0
4930577N17Rik	2.16873269128239	1.73474120620016	1.008502061662	2.01787429759538	2.1374428259136	0	1.15191589176938	0	2.3779414185677	1.955675110284	1.83891117576683	1.90374607635191	2.15735164784766	1.31606467913999	0	2.41681015970726
4930578C19Rik	5.59095567769115	7.25108338369145	6.94755348710212	6.79175142104652	5.05737408049673	4.56206421095065	4.86334489441954	4.79557957356902	3.90623167215722	5.22754871982298	6.05080893977377	4.06742818577992	4.65687755893529	4.23865856474223	5.29465502760346	4.59371724939556
4930578G10Rik	2.83157214033177	0	1.59628748501056	0	1.4329099499725	0	0	0	0	0.970601899770228	0	0	1.44915249491712	0	0	0
4930578I06Rik	0	0	0	0	0	0	0	0	0	0	0	0	0	0	0	0
4930578M01Rik	3.98724816005628	2.03712347003749	2.01273437694581	1.60086166617744	2.60874356949346	3.62188084370193	5.03449242783528	0	1.92547924084347	2.27459922465103	1.83891117576683	0	3.27088474014495	3.07883190356265	3.54970134180405	1.96097881892539
4930579C12Rik	0	1.35170289877998	1.008502061662	0	0	0	0	0	0	1.54563038711665	0	0	0	1.99266699927308	0	0
4930579D09Rik	0	0	0	0	0	0	0	0	0	0	0	0	0	0	0	0
4930579F01Rik	1.45845616544843	0	0	0	0	0	0	0	0	0	0	0	0	0	0	0
4930579G18Rik	0	0	0	1.01194077041388	1.4329099499725	1.38728697820191	2.82993874362309	0	0	2.53562749622837	0	0.753141393242171	0	0	0	0
4930579G24Rik	5.2699695904208	5.92498059586	5.71706985812287	5.83071715764032	5.83534166555285	5.88682001931582	5.9566234718394	5.44363512938367	5.86720255502737	6.66908475600498	7.02092403294252	6.48259323891638	5.41045728279208	5.41670744267569	5.50370115417232	5.56352929561297
4930579K19Rik	3.98724816005628	3.97684504804187	3.9227207983605	3.7224075933042	2.1374428259136	5.12652370895473	5.23506211885369	4.95056574190853	5.42557517632281	4.98682302881353	5.27805379703775	5.41997665704864	4.05087467091533	5.99036777166252	5.84828191701926	5.1586247958851
4930579M01Rik	0	0	0	0	0	0	0	0	2.3779414185677	0	0	0	0	0	0	0
4930579O11Rik	0	0	0	0	0	0	0	0	0	0	0	0	0	0	0	0
4930581F22Rik	8.92772840395863	9.22724734496791	8.4966873626929	8.98663225415671	6.14356087036611	7.1121616690603	6.81005743669531	6.66945463996212	7.82202726615287	8.77677532291257	8.69732263442366	8.97174588927187	7.36977375991499	6.34788610182818	6.77653368634377	7.21486575670435
4930583I09Rik	0	0	0	0	0	0	0	0	0	0	0	0	0	0	0	0
4930583K01Rik	0	0	2.33550744700781	0	0	0	0	0	2.3779414185677	0	0	0	1.44915249491712	0	3.11273124120989	1.29079604074836
4930583P06Rik	0	0	0	0	0	0	0	0	0	0	0	0	0	0	0	0
4930584F24Rik	0	0	0	0	0	0	0	0	0	0	0	0	0	0	0	0
4930586N03Rik	0	0	0	1.60086166617744	0	0	0	0	0	0	0	0	0	0	0	0
4930587A21Rik	0	0	0	0	0	0	0	0	0	0	0	0	0	0	0	0
4930588K23Rik	0	0	0	0	0	0	0	0	0	0	0.894630072027562	0	0	0	0	0
4930589L23Rik	0	0	0	0	0	0	3.58481716166669	0	0	0	0	0	0	1.99266699927308	0	0
4930589P08Rik	0	0	0	0	0	0	0	0	0	0	0	0	0	0	0	0
4930590J08Rik	0	0	1.59628748501056	2.34098617511482	2.96340564417997	0	0	1.36448650230908	1.26262261394574	0.970601899770228	1.44268676255218	1.24544556805179	1.44915249491712	0	1.33915865678527	2.76267212040157
4930591A17Rik	0	0	0	0	0	0	0	0	0	0	0	0	0	0	0	0
4930593A02Rik	0	0	0	0	0	0	0	0	0	0	0	0	0	0	0	0
4930593C16Rik	0	0	0	0	0	0	0	0	0	0	0	0	0	0	0	0
4930594C11Rik	2.16873269128239	2.28697863769827	0	0	0	2.54784190553391	1.7841587896661	0	2.72186701558926	0	0	3.20562804821574	2.15735164784766	0	0	0
4930594M17Rik	0	0	0	0	0	0	0	0	0	0	0	0	0	0	0	0
4930594M22Rik	3.62794742034714	3.66003747332753	2.01273437694581	3.60677896885106	5.95876538752174	5.05819784324824	6.35151882742317	5.68355869636695	3.43231879131836	3.40552681673422	2.97692537502416	2.53560804773538	5.86060801753727	4.23865856474223	4.91028696792302	4.83217979046983
4930594O21Rik	0	0	0	0	0	0	0	0	0	0	0	0	0	0	0	0
4930595D18Rik	0	0	0	0	0	0	0	0	0	0	0	0	0	0	0	1.29079604074836
4930595M18Rik	0	0	0	0	0	0	0	0	0	0	0	0	0	0	0	0
4930596D02Rik	0	1.35170289877998	0	0	0	0	0	0	0	0	0	0	0	0	0	0
4930596I21Rik	0	0	3.01484588767766	0	0	0	0	0	0	0	0	1.24544556805179	1.44915249491712	0	3.34769737592296	2.41681015970726
4930597A21Rik	0	0	0	0	2.60874356949346	3.7998026622351	0	0	0	0	0	0	1.44915249491712	0	1.33915865678527	0
4930597O21Rik	0	2.84970461590691	3.33719591411879	0	2.1374428259136	2.08124620917499	0	0	1.92547924084347	2.94815339840444	0	2.35410033572452	2.15735164784766	0	0	1.96097881892539
4930598A11Rik	0	0	0	0	0	0	0	0	1.26262261394574	0	0	0	0	0	0	0
4930599N23Rik	5.33389519589233	5.96137353123496	5.57118450092948	5.15239242206906	5.19763174772944	4.83135390563083	4.36130562041646	4.71135977780196	5.11201454131952	6.00758636374727	6.03199024814801	5.97019323304203	5.41045728279208	5.95615573801707	4.48674797901918	4.40958253764766
4931400O07Rik	0	0	0	0	0	0	0	0	0	0	0	0	0	0	0	0
4931403E22Rik	0	0	2.01273437694581	3.19108518875107	2.96340564417997	1.38728697820191	1.7841587896661	2.05300469968662	2.3779414185677	0.970601899770228	2.14943252450896	1.61182227737632	2.15735164784766	3.31312401067821	0	1.29079604074836
4931403G20Rik	0	0	0	0	0	0	0	0	0	0	0	0	0	0	0	0
4931403M11Rik	0	0	0	1.60086166617744	0	0	0	0	0	0	0	0	0	0	0	0
4931406B18Rik	1.45845616544843	2.49988305724624	2.33550744700781	1.60086166617744	3.68922669925757	2.54784190553391	3.0587541638424	3.38530399057016	0	0.970601899770228	1.83891117576683	1.90374607635191	0	1.99266699927308	1.33915865678527	1.29079604074836
4931406C07Rik	11.8733045585939	10.6917613868159	10.6617013771773	11.1303357638915	11.9892095188385	11.3976079652126	11.6352069360102	11.4846446977184	12.0643736528711	10.6024077995405	10.4357363513565	10.6278562533167	11.6038098746341	12.0038883480979	11.2343855854709	11.3645506379207
4931406G06Rik	0	0	0	0	0	0	0	0	1.26262261394574	0	1.44268676255218	0	1.44915249491712	0	0	0
4931406P16Rik	10.5490944272436	10.6890511943153	10.3444938397725	10.5055664573227	9.9591990340012	9.99063983105184	10.0671265546798	9.75491414232353	10.0803785796903	10.0080831467215	10.3528616427473	10.2344171527946	9.78432779393405	9.83649893769166	9.78512790630913	9.62463727483572
4931408C20Rik	0	0	0	0	0	0	0	0	0	0	0	0	0	0	0	0
4931409K22Rik	0	0	0	0	0	0	0	0	0	0	0	0	0	0	0	0
4931413I07Rik	0	0	2.01273437694581	0	0	0	0	0	0	0	0	0	0	0	0	0
4931413K12Rik	0	0	0	0	0	0	0	0	0	0	0	0	0	0	0	0
4931414P19Rik	7.00690738504972	7.49402540648648	7.45148510868576	7.44991112667762	7.71485417504123	8.1649458782055	7.26454570487784	7.74939442917671	7.53690449127981	7.7674078990219	7.60854376880023	7.77010521276942	7.6686417698959	7.89413720211926	7.99427531679559	8.09257994631869
4931415C17Rik	1.45845616544843	0.828685158039599	1.008502061662	0	0	2.08124620917499	0	0	0	0.970601899770228	2.14943252450896	1.61182227737632	4.05087467091533	1.31606467913999	0	2.76267212040157
4931417E11Rik	0	0	0	0	0	0	0	0	0	0	0	0	0	0	0	0
4931422A03Rik	3.40800215093153	0	3.01484588767766	0	0	0	1.15191589176938	0	2.9993822680825	1.955675110284	0	1.90374607635191	2.15735164784766	0	0	0
4931423N10Rik	1.85687094489734	3.25349399326913	2.01273437694581	3.4810691306941	3.48535529016583	0	2.55786382592348	2.51715974280709	2.72186701558926	1.955675110284	1.83891117576683	0	0	2.79897130050144	1.33915865678527	1.29079604074836
4931428F04Rik	7.46506185902135	7.86445682972168	7.73111956569424	7.82457763902167	6.73327652826436	7.41502859846868	7.65408044300069	7.53338468181391	7.10991291435701	8.57736925934487	8.43617646901023	8.2314396643821	7.47174475178024	6.89116333165227	7.68667559200716	7.76814809327652
4931428L18Rik	0.906175327764732	0	1.59628748501056	0	2.1374428259136	2.08124620917499	3.25619779434962	1.36448650230908	0	1.54563038711665	0	1.90374607635191	2.98584724435694	0	0	1.29079604074836
4931429I11Rik	0	4.11248204924666	2.01273437694581	4.92988761741594	0	2.89984305160689	4.80146568553442	2.05300469968662	0	0	4.69570771397802	0.753141393242171	0	0	0	0
4931429L15Rik	2.42501696426677	0	0	0	2.1374428259136	0	0	1.36448650230908	1.26262261394574	0	0	0	1.44915249491712	0	0	2.41681015970726
4931429P17Rik	0	0	0	0	0	0	0	0	0	0	0	0	0	0	0	0
4931431C16Rik	0	0	0	1.60086166617744	2.1374428259136	1.38728697820191	1.7841587896661	2.05300469968662	0	0	0	0	1.44915249491712	2.45143012954872	0	2.41681015970726
4931431F19Rik	0	0	0	0	0	0	0	0	0	0	0	0	0	0	0	0
4931440F15Rik	1.45845616544843	0	0	0	1.4329099499725	0	0	0	1.26262261394574	0	1.44268676255218	0	2.63027221807751	3.31312401067821	1.33915865678527	0
4931440J10Rik	0	0	2.01273437694581	0	0	0	2.22226784590049	0	0	0	2.81022340414992	0	0	0	0	0
4931440L10Rik	0	0	1.008502061662	0	0	0	0	3.76540458571132	0	0	0	0	0	0	1.33915865678527	0
4931440P22Rik	2.16873269128239	4.04625697482689	3.7160969031581	2.8277647083988	3.48535529016583	1.38728697820191	4.07785334803711	2.51715974280709	2.72186701558926	4.33579479433953	3.38549513131876	2.69681081778367	4.05087467091533	0	1.33915865678527	3.65226176663894
4932411E22Rik	0	3.1310394883028	0	5.06746265883485	0	0	0	0	0	1.955675110284	3.79566272367432	0	0	0	0	0
4932411N23Rik	1.45845616544843	0	0	1.60086166617744	0	1.38728697820191	0	2.05300469968662	0	0	0.894630072027562	0	1.44915249491712	1.99266699927308	2.02150623860378	2.41681015970726
4932412D23Rik	0	0	1.59628748501056	0	0	0	0	0	0	0	0	0	0	0	0	0
4932414J04Rik	0	0	0	0	0	0	0	0	0	0	0	0	0	0	0	0
4932414N04Rik	0	0.828685158039599	0	3.19108518875107	0	0	0	1.36448650230908	1.92547924084347	3.11724022821504	0	1.90374607635191	2.15735164784766	0	2.48287716554336	0
4932415D10Rik	0	0	0	0	0	0	0	0	0	0	0	0	0	0	0	0
4932415M13Rik	0	0	0	0	0	0	0	0	0	0	0	0	0	0	0	0
4932416K20Rik	0	0.828685158039599	0	1.60086166617744	0	1.38728697820191	1.7841587896661	0	0	0	0	0.753141393242171	1.44915249491712	0	1.33915865678527	1.29079604074836
4932418E24Rik	2.64256845221996	0	3.01484588767766	4.02230848290206	2.60874356949346	2.54784190553391	3.58481716166669	3.92349337850438	0	0.970601899770228	2.81022340414992	2.14642524012576	3.89178936811924	4.34824525547075	4.15626799995763	3.04144465842375
4932429P05Rik	0	0	0	0	0	0	0	0	0	0	0	0	0	0	0	0
4932430I15Rik	0.906175327764732	0	0	0	0	0	0	1.36448650230908	0	0	0	0.753141393242171	1.44915249491712	0	2.02150623860378	1.29079604074836
4932431P20Rik	0	0	1.008502061662	1.60086166617744	3.68922669925757	3.41888857859278	3.42984400010581	0	0	0	0	2.14642524012576	1.44915249491712	3.31312401067821	0	2.76267212040157
4932435O22Rik	2.83157214033177	0	0	1.60086166617744	0	2.54784190553391	0	1.36448650230908	0	0	2.97692537502416	0	1.44915249491712	2.79897130050144	2.02150623860378	2.76267212040157
4932438A13Rik	12.1215781995919	11.8607502346867	11.2547548069215	11.7216127784793	12.6770684913547	11.6198005386001	11.8831211811905	11.6443467833463	11.4495776182216	11.2461080192319	11.2379054745831	11.2878179336633	11.8730370741354	11.5678824236851	11.5194453627018	11.6598465580384
4932438H23Rik	2.99865858176166	4.69120530961741	4.40846888914222	5.38076008055872	5.49817405479267	5.31399718229072	4.17865335524963	4.06595708702088	4.36390071123538	4.75011155777908	4.18449154943136	5.83813553619913	5.2880068083448	5.07796596307692	5.29465502760346	4.59371724939556
4932441J04Rik	2.64256845221996	1.35170289877998	0	0	0	1.38728697820191	0	0	3.43231879131836	0	0.894630072027562	0	0	0	0	2.41681015970726
4932442L08Rik	0	2.49988305724624	0	0	0	0	1.15191589176938	0	1.26262261394574	0	0	0	3.89178936811924	0	0	0
4932443I19Rik	0	0	0	0	0	0	0	0	0	0	0	0	0	0	0	0
4932443L11Rik	1.45845616544843	1.35170289877998	2.59910489480803	2.34098617511482	2.96340564417997	0	0	2.05300469968662	2.9993822680825	3.26857243356843	2.40481201830379	3.40550553287204	0	2.45143012954872	0	1.96097881892539
4932702P03Rik	1.45845616544843	1.73474120620016	0	2.01787429759538	0	0	0	0	1.26262261394574	0	3.38549513131876	0	2.63027221807751	0	1.33915865678527	0
4933400A11Rik	0	0	0	0	0	0	0	0	0	0	0	0	0	0	0	0
4933401B06Rik	0	0	0	0	0	0	0	0	0	0	0	0	0	0	2.83190747582819	0
4933402D24Rik	0	0.828685158039599	0	0	0	0	0	0	0	0	0	0	0	0	0	0
4933402E13Rik	0	0	0	0	0	0	0	0	0	0	0	0	0	0	0	0
4933402J07Rik	0	3.25349399326913	0	0	0	0	0	3.14962245883649	0	0	0	0	0	0	0	0
4933402N03Rik	0	0	0	0	1.4329099499725	1.38728697820191	0	0	0	0	0	0	0	0	0	1.96097881892539
4933402N22Rik	0	0	0	0	0	0	0	0	0	0	0	0	0	0	0	0
4933402P03Rik	0	0	0	0	0	0	0	0	0	0	0	0	0	0	0	0
4933403O03Rik	0	0	0	1.60086166617744	0	0	0	0	0	0	0	0	0	0	0	0
4933403O08Rik	0	0.828685158039599	0	0	0	0	0	0	0	0	0	0	0	0	0	0
4933404K08Rik	0.906175327764732	0.828685158039599	0	0	1.4329099499725	0	0	0	0	0	0	0	0	2.45143012954872	0	0
4933404O12Rik	9.00339251311599	7.58430280535395	7.93574789904865	7.89404743152326	8.28578624809569	8.25926356298764	8.33820692216633	7.71736524760106	9.75785117650469	8.0069077359782	7.7419052066064	7.61228105215616	8.36540579784712	8.39325538984044	8.33912790086348	7.89631634268541
4933405D12Rik	0	0	1.59628748501056	2.8277647083988	0	0	2.22226784590049	0	0	3.40552681673422	2.81022340414992	0	0	0	0	0
4933405E24Rik	0	0	0	0	0	0	0	0	0	0	0	0	0	0	0	0
4933405L10Rik	0	0	0	0	0	0	0	0	0	0	0	1.24544556805179	0	0	2.02150623860378	0
4933405O20Rik	0	0	0	0	0	0	0	0	0	0	0	0	0	0	0	0
4933406C10Rik	7.33051291740679	6.70344366519347	6.87478999794457	6.44977396437123	8.50414478562488	7.92706353673773	7.34265788570164	7.88051502264956	5.93476528561507	6.17021936730539	4.69570771397802	5.711754038229	7.85270622833476	7.37829026392921	7.99427531679559	7.83365504994179
4933406D12Rik	0	0.828685158039599	0	0	0	0	0	0	0	0	0	0	0	0	0	0
4933406F09Rik	0	0	0	0	0	0	0	0	0	0	0	0	0	0	0	0
4933406G16Rik	0	1.73474120620016	0	0	2.96340564417997	0	0	2.05300469968662	0	0	0	0	0	0	2.02150623860378	0
4933406I18Rik	2.16873269128239	3.47103881464945	3.18500531077294	4.02230848290206	2.60874356949346	1.38728697820191	0	2.86777521882875	0	2.75658525466743	2.62171167058572	0	0	2.79897130050144	0	1.96097881892539
4933406J08Rik	0	0	0	0	0	0	0	0	0	0	0	0	0	0	0	0
4933406J10Rik	0	0	0	0	0	0	0	0	0	0	0	0	0	0	0	0
4933406K04Rik	0	0	0	0	0	0	0	0	0	0	0	0	0	0	0	0
4933406M09Rik	0	0.828685158039599	0	0	0	0	0	0	0	0	0	0	0	0	0	0
4933406P04Rik	3.98724816005628	4.04625697482689	3.82310479772736	3.34335083035066	4.63219283231911	4.6575225281542	3.0587541638424	4.42445227727889	5.75952797451271	4.46678867772783	3.49947566594574	4.38393277375807	5.67761549709479	4.79791991401587	2.48287716554336	3.8093806419801
4933407E24Rik	0	0.828685158039599	0	0	0	0	0	0	0	0	0	0	1.44915249491712	0	0	0
4933407I08Rik	0	0	0	0	0	0	0	0	0	0	0	0	0	0	0	0
4933407K13Rik	8.30624172152931	8.38341181393849	8.45153382525586	8.52356424510642	8.41354960875702	7.09521229308043	7.70566655702893	7.72812084391494	7.64171030637356	7.80503867769872	7.75917189591149	8.0678588849278	7.2922557617037	6.94448985237439	6.94723347409426	7.6894493210647
4933407L21Rik	4.20800312906593	2.03712347003749	2.59910489480803	1.60086166617744	5.26295790085013	5.31399718229072	4.36130562041646	4.62191703359089	4.36390071123538	2.27459922465103	2.81022340414992	2.35410033572452	2.15735164784766	3.07883190356265	4.02683307627691	4.3078796385813
4933408B17Rik	6.20061150726278	6.47078824024634	6.33867170355189	7.02359922390357	6.53597519608658	6.03638287369841	6.37295017932575	5.59231945777995	3.60816112367474	5.72305424587709	6.06938531547762	6.03194939269217	5.94407742844682	4.87319021460512	5.45421026572511	5.09897926980498
4933408J17Rik	0.906175327764732	0	0	0	1.4329099499725	0	0	0	0	0	0	0.753141393242171	0	0	0	0
4933408N05Rik	0	3.1310394883028	2.01273437694581	0	5.49817405479267	5.37143949374008	6.2624604117183	5.54444063610891	0	0	0.894630072027562	1.24544556805179	0	0	0	0
4933409G03Rik	0	0	0	0	0	0	0	0	0	0	0	0	0	0	0	0
4933411G06Rik	0	0	0	0	0	0	0	0	0	0	0	0	0	0	0	0
4933411G11Rik	0	0	0	0	2.1374428259136	0	0	0	0	0	0	0	0	0	0	0
4933411K16Rik	3.522162186984	3.47103881464945	4.01590048528028	2.01787429759538	3.48535529016583	0	4.27286814339926	3.38530399057016	1.26262261394574	3.75227268600851	2.14943252450896	0.753141393242171	3.50879070254782	3.31312401067821	4.15626799995763	3.8093806419801
4933411K20Rik	10.2520201679415	9.96549122111003	10.0448441643116	10.1974402344121	10.0705791838061	9.27959058828145	9.92564327779181	9.44192198136906	9.8785716612947	9.68213010026501	9.50915296519645	9.7651398817529	9.7027942667205	9.0816677454914	9.30584608164209	9.58170404193692
4933411O13Rik	0	0	0	0	0	0	0	0	0	0	0	0	0	0	0	0
4933412A08Rik	0	0.828685158039599	0	2.34098617511482	2.1374428259136	2.08124620917499	0	0	1.26262261394574	2.75658525466743	2.14943252450896	2.69681081778367	0	1.99266699927308	0	0
4933412E24Rik	0	0	0	0	0	0	0	0	0	0	0	0	0	0	0	0
4933413C19Rik	3.522162186984	0	2.01273437694581	3.34335083035066	1.4329099499725	0	0	0	4.26236518431528	0	0	0	0	0	0	0
4933413G19Rik	0	0	0	3.34335083035066	0	0	0	1.36448650230908	0	0	3.60510676192056	0	0	0	0	1.29079604074836
4933413J09Rik	2.64256845221996	0	2.01273437694581	1.01194077041388	0	0	0	0	0	0	0	0	0	0	0	0
4933413L06Rik	0	0	0	0	0	0	0	2.05300469968662	0	0	0	0	0	1.31606467913999	0	1.96097881892539
4933414I15Rik	0	0	0	0	0	0	0	0	0	0	0	0	0	0	0	0
4933415A04Rik	3.28402638887871	3.36636298873736	2.82189935448609	4.02230848290206	3.86782329368188	3.41888857859278	2.22226784590049	3.58783618131275	3.23202987876636	4.64336270947885	2.40481201830379	4.64334014813806	2.15735164784766	1.99266699927308	3.34769737592296	3.65226176663894
4933415F23Rik	0	0	0	0	0	0	0	0	0	0	1.44268676255218	0	0	0	0	0
4933416C03Rik	0	0	0	0	0	0	0	0	0	0	0	0	0	0	0	0
4933416E03Rik	0	0	0	0	0	0	0	0	0	0	0	0	0	0	0	0
4933416E14Rik	0	0	2.33550744700781	0	0	0	0	0	0	0	0	0	0	0	0	0
4933416I08Rik	0	0	0	0	0	0	0	0	0	0	0	0	0	0	0	0
4933416M07Rik	0	0.828685158039599	0	0	0	2.08124620917499	1.7841587896661	0	2.3779414185677	0	0	0	0	0	0	0
4933417A18Rik	0	0	0	0	0	0	0	0	0	0	0	0	0	0	0	0
4933417D19Rik	2.42501696426677	2.28697863769827	3.82310479772736	4.41497724209986	0	3.9581714470738	0	1.36448650230908	4.03496096753023	0	3.38549513131876	4.06742818577992	2.15735164784766	4.4500922228532	4.58198745706276	4.3078796385813
4933421A08Rik	3.62794742034714	5.47442609738804	3.82310479772736	4.66669586022986	8.30917065783372	7.68800266519692	7.62757877370298	7.83148406221673	0	1.955675110284	1.83891117576683	3.20562804821574	8.41012611166914	7.46600295174676	7.4547044059655	7.83365504994179
4933421I07Rik	0	0	0	1.01194077041388	0	0	0	0	0	0	0	0	0	0	0	0
4933421O10Rik	8.84787527534365	7.89299879930725	8.43896993770663	8.208577801555	8.39909277587265	8.01980240852932	8.83939553814325	8.7247147161724	9.1239335783389	8.72536462778743	8.06711377995657	8.53318297451028	8.86572725143855	8.75842120447886	8.86932047699498	8.8350666607229
4933422H20Rik	0	0	0	0	1.4329099499725	0	0	0	1.26262261394574	0	0.894630072027562	2.69681081778367	0	0	0	0
4933423P22Rik	0	0	0	0	0	0	0	0	0	0	1.83891117576683	0	2.98584724435694	0	2.02150623860378	0
4933424L21Rik	0	0	0	0	0	0	1.15191589176938	0	0	0	1.83891117576683	0	0	0	0	1.29079604074836
4933424M12Rik	0	1.35170289877998	0	0	0	0	0	0	3.43231879131836	2.94815339840444	2.62171167058572	4.99302430721467	0	0	2.02150623860378	2.76267212040157
4933425L06Rik	0	0	0	0	0	0	0	0	0	0	0	0	0	0	0	0
4933426K07Rik	0	0	0	0	0	0	0	0	0	0	0	0	0	0	0	0
4933426M11Rik	11.5261276319058	12.2815496143775	11.2264005603011	11.2362699660093	11.876323303592	11.5754207448772	11.6246369536477	11.4452624521467	11.6215291140488	11.3589941430168	11.7507588120342	12.53386965287	11.4816715058589	11.513779650736	11.5058467167002	11.483026952104
4933427D06Rik	0	0	0	2.01787429759538	0	0	0	0	0	0	0	0	0	0	0	0
4933427D14Rik	9.30794562016525	9.45966881486597	9.42419725318879	9.32524233293148	8.76313399697611	8.96665443837852	9.04696565942964	9.03300742859409	9.02664848634108	9.58992396743993	9.47994288285764	9.58243843381451	9.19451285601815	9.21423245313278	9.28476669822121	9.27312206452784
4933427E11Rik	2.42501696426677	2.68537095901473	1.59628748501056	0	0	2.54784190553391	0	0	1.26262261394574	1.54563038711665	2.62171167058572	1.61182227737632	0	1.31606467913999	0	0
4933427E13Rik	0	0	0	2.01787429759538	0	0	0	0	0	0	0	0	0	0	0	0
4933427G17Rik	3.81875440643274	4.04625697482689	2.82189935448609	4.10985813287306	5.38535436581791	5.58074929507761	5.56801204779043	5.99986170391769	3.60816112367474	3.94437778531715	0.894630072027562	2.97353567033465	4.65687755893529	4.4500922228532	5.40296112410708	5.91436927065708
4933427G23Rik	0	0	0	0	0	0	0	0	0	1.54563038711665	1.83891117576683	0	0	2.45143012954872	0	1.96097881892539
4933427I04Rik	0.906175327764732	1.73474120620016	1.008502061662	3.60677896885106	3.48535529016583	2.89984305160689	0	2.05300469968662	1.26262261394574	2.27459922465103	3.12634484969597	2.69681081778367	3.50879070254782	1.31606467913999	1.33915865678527	2.41681015970726
4933427I22Rik	0	1.35170289877998	0	0	0	1.38728697820191	0	0	0	1.955675110284	0	0	1.44915249491712	0	0	0
4933427J07Rik	6.34721382450722	5.61812378840954	5.71706985812287	5.11055241466056	6.2760468682308	6.51551578158283	6.01231325573486	5.72710193827783	5.64316431224958	4.03161822366728	4.31476384051671	4.92954153244237	4.84235620578365	5.92111265366708	6.46290508838272	6.01461701241847
4933428C19Rik	0	0	0	0	0	0	0	0	0	0	0	0	0	0	0	0
4933428G20Rik	0	0	0	0	1.4329099499725	0	0	0	0	0	0	0	0	0	0	0
4933428M09Rik	0	0	0	0	0	0	0	0	0	0	0	0	0	0	0	0
4933429H19Rik	3.40800215093153	1.35170289877998	1.59628748501056	3.4810691306941	2.1374428259136	2.89984305160689	3.0587541638424	1.36448650230908	3.60816112367474	0.970601899770228	1.44268676255218	1.90374607635191	0	3.31312401067821	0	3.8093806419801
4933430I17Rik	3.40800215093153	4.89309230376326	2.82189935448609	3.34335083035066	4.63219283231911	2.89984305160689	4.52341029758107	4.42445227727889	1.92547924084347	4.84950304094458	4.83249813972769	3.30902551681479	4.75259556641893	4.5452209763092	4.83494737211552	4.50458559741167
4933430M04Rik	0	0	0	0	0	0	0	0	0	0	0	0	0	0	0	0
4933431E20Rik	9.65467013004105	9.34383225915035	9.12544823443494	9.80183378429468	8.29362324178105	8.7013993040337	8.45334118831954	8.68109826267382	8.97542987415209	9.32006169234774	9.27513708506318	9.23889139043446	8.41012611166914	7.75181083959419	7.65416975732468	8.23099285133145
4933431K23Rik	2.99865858176166	4.45639751124439	3.82310479772736	4.41497724209986	3.24785723150491	3.62188084370193	2.22226784590049	2.51715974280709	3.60816112367474	4.40277797409686	4.74276043432548	4.86313623851951	3.27088474014495	3.51462988062685	4.38477407837422	4.08005486718327
4933433C11Rik	0	1.35170289877998	0	0	0	0	0	0	0	0	0	0	0	0	0	0
4933433F19Rik	0	0	0	0	0	0	0	0	0	0	0	0	0	0	0	0
4933433G15Rik	4.56838704366351	3.36636298873736	4.87435398092774	4.77779710867172	4.63219283231911	3.7998026622351	4.5981073169998	4.06595708702088	4.99027106601624	4.33579479433953	3.88226446054713	4.51945904720565	5.35053079718541	4.94472737389181	4.48674797901918	4.40958253764766
4933434E20Rik	11.76297608816	11.2179397402717	11.4505336600161	11.4913807420104	12.062709680496	11.6131183541909	11.6911972976701	11.5489944312904	11.6749866707351	11.327016343927	11.1258952139766	11.4073221838124	11.9336448658877	11.6049273345972	11.5913143912416	11.7528877804535
4933434I20Rik	0	0	0	0	0	0	0	0	0	0	0	0	0	0	0	0
4933434M16Rik	0	0	0	0	0	0	0	0	0	0	0	0	0	0	0	0
4933435F18Rik	0	0	0	0	0	0	0	0	0	0	0	0	0	0	0	0
4933436I01Rik	0	0	1.008502061662	0	0	0	0	0	1.26262261394574	0	0	0	0	0	0	0
4933438A12Rik	0	0	0	0	0	0	0	0	0	0	0	0	0	0	0	0
4933438K21Rik	0	0	0	0	0	0	2.55786382592348	0	1.26262261394574	1.54563038711665	0	0	0	1.31606467913999	0	0
4933439C10Rik	9.35684566608125	9.67493617668208	10.3207217259449	9.86767890467253	8.75747831981129	8.95730504171745	9.56038679330389	9.42879559196904	8.99534510961624	10.1464368667573	9.61410295297612	9.62188107399323	9.68470675354979	9.50198046371456	9.92339233942013	9.87852551274949
4933439K11Rik	7.72554364669176	5.97923142640173	6.32052168950667	5.95413410938602	7.71485417504123	7.30139293754849	6.9733009218848	7.49611489686382	7.37607481988589	6.31636220869934	5.8069560488953	5.8031419532433	6.75874974183238	6.77820577496479	6.71482985112733	7.20074804712978
4933440J02Rik	0	0	0	0	0	0	0	0	0	0	0	0	0	0	0	0
4933440M02Rik	0.906175327764732	3.97684504804187	0	0	0	0	0	0	0	0	0	1.24544556805179	0	0	0	0
4933440N22Rik	0	0.828685158039599	1.008502061662	0	0	0	0	1.36448650230908	1.92547924084347	0	0.894630072027562	1.90374607635191	0	2.45143012954872	1.33915865678527	0
5031410I06Rik	0	0	0	0	0	0	0	0	0	0	0	0	0	0	0	0
5031414D18Rik	4.81230257993431	6.63749977836304	6.03906279335029	5.72376954203847	3.86782329368188	2.08124620917499	3.96947791942262	3.58783618131275	5.68300419209902	6.11135935223582	6.6409723666955	5.95433211400645	3.50879070254782	4.5452209763092	3.7268637352261	4.90364585666396
5031415H12Rik	1.85687094489734	3.66003747332753	3.18500531077294	2.34098617511482	1.4329099499725	1.38728697820191	1.15191589176938	2.05300469968662	2.72186701558926	3.26857243356843	3.96396076290687	5.37302420844086	2.63027221807751	0	0	1.96097881892539
5031420N21Rik	8.07795730339813	7.38437895687371	7.63892057068423	7.56281550660043	7.97089042297859	8.34061833428323	8.03632096402417	8.07841115846343	8.2174963140646	8.23540614730031	8.02965901584514	8.04182741643586	8.20545569047307	9.09744923893398	8.85031571625429	8.87117075255075
5031425E22Rik	9.64367684716298	8.88048953150114	9.27667007992159	9.33435915509681	9.20669177099716	9.1043194015945	9.22545084645525	9.12132852385472	9.97399608029029	9.90931958403294	9.80493515595705	9.57726960363516	9.43350185682515	9.50198046371456	9.51941583896395	9.50622494402908
5031425F14Rik	3.90545970512533	3.74599616490118	0	2.60480923008317	0	0	1.7841587896661	2.86777521882875	1.26262261394574	1.955675110284	2.81022340414992	2.35410033572452	1.44915249491712	0	0	0
5031434C07Rik	4.39941889696723	1.73474120620016	2.59910489480803	2.01787429759538	1.4329099499725	0	0	0	4.78591594673759	2.27459922465103	0	0	0	0	0	0
5031434O11Rik	9.18767631110174	8.13922325961721	8.32068172087608	8.14782028381047	8.67587867437514	8.0017254234298	7.92465460369874	7.95565526125529	8.95929734915679	8.1647967608773	7.7067392193099	7.32216657140143	7.92639471148358	8.29402617977846	8.3926530231538	8.17432353630596
5031439G07Rik	10.5465672902282	11.1402058728381	11.1189223151021	10.8367498803986	10.3383236388338	10.4779516467831	10.0996277117754	10.5630558737123	10.9722741364664	11.1585754238429	11.4818977978733	11.2759028373859	10.1954119208733	10.6108986377835	10.610257204213	10.5180987480712
5033403F01Rik	5.20307959146063	3.82711998535392	4.40846888914222	4.77779710867172	5.1292067106808	5.25417256765742	4.86334489441954	4.79557957356902	5.11201454131952	4.58687233187946	2.81022340414992	4.47568310971606	5.57660838759542	5.312387906043	5.05010041147242	5.51870933521852
5033417F24Rik	5.69198344778151	5.80994642548816	5.57118450092948	4.77779710867172	5.95876538752174	4.74705476834782	5.08730895238374	5.54444063610891	5.60219293803828	4.89674363276033	5.40048292364048	4.68237767281264	5.57660838759542	5.36549037148181	5.72849927655029	5.64919654903539
5033423K11Rik	0	0.828685158039599	0	1.01194077041388	1.4329099499725	0	0	0	0	0	2.14943252450896	0	0	1.99266699927308	1.33915865678527	1.96097881892539
5033426O07Rik	0	0	0	0	0	0	0	0	0	0	0	0	0	0	0	0
5033428I22Rik	2.16873269128239	0.828685158039599	2.82189935448609	4.02230848290206	0	3.41888857859278	2.82993874362309	2.05300469968662	3.90623167215722	2.94815339840444	3.60510676192056	0	0	0	0	0
5033430I15Rik	5.2699695904208	5.44902075924713	5.87464467358011	4.48214253431062	4.81754749244066	5.88682001931582	5.03449242783528	6.16727960922296	6.0910041876227	6.41700697194197	6.10583553124604	5.73050061302692	4.65687755893529	6.4981168956563	6.60573655265528	6.16761641128413
5133400J02Rik	0	0	0	0	0	0	0	0	1.26262261394574	0	0	0	0	0	0	0
5330411J11Rik	0	0	0	0	1.4329099499725	1.38728697820191	0	0	0	0	1.44268676255218	0	0	0	0	0
5330413P13Rik	0	0	0	0	0	0	0	0	0	0	0	0	0	0	0	0
5330416C01Rik	0	0	0	2.34098617511482	0	0	0	0	0	0	0	0	0	0	0	0
5330417C22Rik	11.4791944862158	12.2889517608284	11.959097949558	12.0743068660475	15.1266178592336	14.4228406981972	14.6481241275334	14.5228409558039	9.04204909901825	12.2642218599699	12.0200042786718	12.3982902080536	14.4900448281604	14.5744432805941	14.4498789414505	14.5199327282454
5330417H12Rik	0	0	0	0	0	0	0	0	0	0	0	0	1.44915249491712	0	0	0
5330426P16Rik	9.06590406869151	9.45009642561097	9.19434473956704	9.59360809167036	8.25400548598922	8.1649458782055	8.7724313140386	8.3108134865631	6.97199227546532	8.03357154243309	9.1432568145651	8.74621793472861	7.55375531531982	6.90915874241012	7.11585889871168	6.91970123522207
5330429C05Rik	0	0	0	0	0	0	0	0	0	0	0.894630072027562	0	0	0	0	0
5330434G04Rik	3.1483867991417	3.82711998535392	2.59910489480803	5.63801188598844	0	4.3498150485406	5.45197188754252	4.71135977780196	0	2.75658525466743	6.25934243818634	0	0	0	0	0
5330438D12Rik	7.71357815820101	6.89435730285789	7.27423198711223	7.43303569451484	7.43204617686533	7.0253504299175	7.04180594392773	7.35057860063591	6.50074093861947	7.59910395371916	6.52462962923937	7.24603695257373	7.63135364730028	6.4981168956563	7.13168613806771	6.90235912039342
5330438I03Rik	0	0	0	0	0	0	0	0	0	0	0	1.24544556805179	0	0	0	0
5330439A09Rik	0	1.73474120620016	0	0	0	0	0	0	0	0	0	0	0	0	0	0
5330439K02Rik	3.28402638887871	3.25349399326913	3.01484588767766	3.19108518875107	4.41946401157195	2.54784190553391	4.27286814339926	4.52656044953085	2.3779414185677	3.40552681673422	3.96396076290687	0.753141393242171	4.05087467091533	4.23865856474223	4.38477407837422	1.29079604074836
5430400D12Rik	3.40800215093153	4.23645564906754	3.33719591411879	3.60677896885106	3.68922669925757	3.9581714470738	1.15191589176938	3.76540458571132	3.43231879131836	3.26857243356843	4.114660964261	3.40550553287204	4.32446762690855	4.34824525547075	2.02150623860378	4.08005486718327
5430401F13Rik	0	0	0	0	0	0	0	0	0	0	0	0	0	0	0	0
5430402E10Rik	0	0	0	0	3.48535529016583	1.38728697820191	0	0	0	0	0	0	0	0	0	0
5430402O13Rik	4.33839260104101	3.97684504804187	5.50843280292103	5.63801188598844	5.60280747440241	4.74705476834782	4.52341029758107	4.79557957356902	4.03496096753023	4.69772423742803	3.7035286166493	4.06742818577992	3.89178936811924	5.01288426095375	3.7268637352261	4.08005486718327
5430403G16Rik	8.98360024925847	7.95747958775434	8.71040055671665	8.56287892086919	8.98746986307987	7.44209205213165	8.00920416615481	8.00954873274026	8.58124959275081	8.2806294407818	7.86928583552807	7.82782801640771	8.09109014344136	7.01265770053333	8.02849368758547	7.79658747427694
5430405H02Rik	8.1463131508208	7.81559503190087	8.16664208195663	7.96032517722543	7.99992175621956	8.18910964408171	8.19514583634642	8.00954873274026	8.1119966830226	8.18871926447558	8.04381874802265	8.04557507869038	7.91609543216401	8.00706055746908	8.19592395607063	8.4073164598791
5430416N02Rik	8.89366664305951	8.20520186537737	8.45153382525586	8.54728137654762	9.16029727409067	8.74007697741937	8.45334118831954	8.52948565236453	8.03711815161693	8.51817984862168	8.53972300331727	8.44796382385284	8.43918763365552	8.59015250787423	8.96076109911946	8.88005734589483
5430416O09Rik	5.16843445971306	5.42316001069346	4.60121434729369	5.57787040150228	2.60874356949346	2.89984305160689	4.86334489441954	2.05300469968662	1.92547924084347	3.94437778531715	5.91361193849844	4.33577245645575	3.89178936811924	0	3.7268637352261	3.04144465842375
5430417L22Rik	10.2248803219552	9.95198999563642	10.2178385971382	10.4246455102649	10.2504568080518	9.91055051165702	9.90739996808676	9.73372239331426	10.0116398732364	10.0040440257195	9.89360676371541	10.3616258727486	10.1143991234906	9.59663216851241	9.45482791458498	9.88295305768693
5430419D17Rik	1.85687094489734	2.49988305724624	2.01273437694581	3.829452562032	9.54217960449487	7.60661662133021	11.3984070767557	7.27923884426694	2.72186701558926	2.27459922465103	3.26173105668125	2.69681081778367	9.83440921791434	9.19235485365552	9.56675516498066	11.2764292638172
5430421N21Rik	1.85687094489734	5.34267433884758	2.01273437694581	0	0	1.38728697820191	0	2.51715974280709	2.72186701558926	1.955675110284	3.38549513131876	3.30902551681479	0	0	1.33915865678527	0
5430427M07Rik	0	0	0	0	0	0	0	0	0	0	0	0	0	0	0	0
5430427O19Rik	5.45382903080128	6.59180076078915	4.40846888914222	5.482678936777	2.96340564417997	3.7998026622351	3.25619779434962	3.58783618131275	5.05242660566496	5.84849330453325	4.9967860725363	6.61963536672149	2.98584724435694	3.07883190356265	2.48287716554336	4.08005486718327
5430435G22Rik	8.56785184632587	9.21599511181972	9.24574491096743	9.19866839252126	7.4877619208157	7.796839307785	6.88655550120167	7.35057860063591	8.46608623284027	9.48949514326086	8.85820717325471	8.99519028409718	7.84186519392317	7.28489764777817	8.02849368758547	7.77769031340446
5530400C23Rik	0	0	0	0	0	0	0	0	0	0	0	0	0	0	0	0
5530401A14Rik	0.906175327764732	0	2.33550744700781	0	2.96340564417997	0	2.22226784590049	2.51715974280709	0	0	0	0.753141393242171	2.98584724435694	0	0	1.96097881892539
5530601H04Rik	9.54921567939781	9.33865380849059	9.36565661519476	9.58980643961542	9.34132919905643	8.49720296238353	8.8082697579689	8.69212662021679	8.81435858414316	9.2960359509036	8.99809695358874	9.12837834849637	9.12019330597077	8.52162235730596	8.3926530231538	8.85773737645411
5730403I07Rik	0.906175327764732	0.828685158039599	0	0	0	3.1825834461223	0	2.05300469968662	1.92547924084347	0	1.83891117576683	0	0	0	2.02150623860378	0
5730405O15Rik	6.21765595919332	6.31075202766549	6.60174122883606	6.46645585882078	6.98633300412607	6.43697363264032	7.00109448147157	6.95231070141578	6.23196414643739	6.38423269455164	5.93402855592379	6.03194939269217	6.86964805724308	6.20951467125785	6.85490325425367	6.98705732551218
5730409E04Rik	10.1357796014402	9.60189324571649	10.1805892935598	10.0654202926752	9.36011023896198	9.80765775205071	9.26324133086118	9.66261705505516	10.5638250661921	9.5275109169829	9.86332083152989	9.44447806986423	9.59716387630532	9.4960394193706	9.26337474892201	9.56526886541195
5730412P04Rik	0	0	0	0	0	0	0	0	0	0	0	0	0	0	2.83190747582819	0
5730416F02Rik	4.85650073827188	1.35170289877998	5.1039213309698	3.60677896885106	2.1374428259136	2.54784190553391	4.17865335524963	0	7.13885035978416	5.02983776512007	6.29134533903513	6.60954364695032	3.71296243259894	3.31312401067821	2.02150623860378	5.27099174077084
5730420D15Rik	3.81875440643274	1.73474120620016	3.7160969031581	3.02083193491112	5.91878598503968	5.47988696854419	5.36907909339525	5.72710193827783	3.43231879131836	3.11724022821504	2.14943252450896	0.753141393242171	5.35053079718541	6.2382710632109	5.76954182150134	4.59371724939556
5730422E09Rik	2.64256845221996	2.84970461590691	2.82189935448609	3.34335083035066	3.48535529016583	3.41888857859278	4.66912646587964	3.58783618131275	1.92547924084347	2.75658525466743	3.12634484969597	1.61182227737632	4.19414698113345	3.51462988062685	2.83190747582819	3.8093806419801
5730435O14Rik	2.99865858176166	0	1.008502061662	0	0	0	1.7841587896661	0	0	0	0	0	1.44915249491712	0	0	1.29079604074836
5730437C11Rik	0	0	0	0	0	0	0	0	0	0	0	0	0	0	0	0
5730455P16Rik	10.4748344228644	9.42099217292799	9.18434314489641	9.70674940810277	10.5095975539099	9.66849338814776	10.1124258955973	9.74700367031046	10.2557391728599	9.2214605367306	9.40513485587953	8.92977849580102	10.0189723014808	9.75675454115038	9.70011066298954	9.79171260872368
5730457N03Rik	1.85687094489734	2.03712347003749	3.01484588767766	2.34098617511482	1.4329099499725	3.41888857859278	0	1.36448650230908	3.60816112367474	3.8515203961059	5.24575135041734	1.90374607635191	2.15735164784766	5.1999330764435	2.02150623860378	4.19845973768214
5730460C07Rik	0	0	0	0	0	0	0	0	0	1.54563038711665	0	1.90374607635191	0	0	0	0
5730480H06Rik	6.8408305599768	7.24371472921607	7.19674715594827	7.50746751286391	7.65527366763201	6.48980725675658	7.60963661302544	6.7134192037547	6.0610807680805	7.37557101598319	6.65333868637991	6.94265141300089	6.99236908118696	6.71822744220906	6.18807948886146	7.21486575670435
5730507C01Rik	6.64053390043455	5.72782297419973	5.94741531086435	6.9424517986282	7.1678418611887	5.47988696854419	7.26454570487784	6.85753075604938	6.98798424625423	7.02850097774747	6.06938531547762	6.7074182788505	5.94407742844682	5.69084289030355	6.09427072987358	6.43214398637013
5730508B09Rik	9.19844846457288	7.65266586313654	7.51670707463566	8.43310507761592	8.31688198306186	8.36910022125827	8.72321835214099	8.27458753508117	8.26420798789582	7.77374825430889	7.7302781933489	8.17438999549379	7.22709545965759	7.68025987926135	7.42931616413656	7.51786935365936
5730522E02Rik	0.906175327764732	0	0	2.60480923008317	0	1.38728697820191	0	1.36448650230908	2.3779414185677	0	0	2.84179795845197	0	0	1.33915865678527	0
5730559C18Rik	7.84553085698047	7.88354741176313	7.57910755369396	6.84375372030009	5.32545373986091	7.04313560631641	5.89869738156799	6.62410807867927	8.52755465454023	8.84760920507775	8.80931267347486	9.07803363734467	6.6386116193592	7.19973406750144	7.01706598382878	7.06705757586245
5730596B20Rik	0.906175327764732	0	2.01273437694581	1.60086166617744	0	0	0	0	0	0.970601899770228	2.14943252450896	1.61182227737632	2.15735164784766	0	2.48287716554336	0
5830403L16Rik	4.62058095988299	6.32478770008411	6.06109302930421	4.83029574892359	5.87766703525262	3.9581714470738	4.52341029758107	3.92349337850438	4.26236518431528	5.58566090252647	4.83249813972769	5.02374798850563	5.35053079718541	5.41670744267569	5.50370115417232	5.80663201261868
5830411N06Rik	2.83157214033177	6.36609355615955	4.01590048528028	2.60480923008317	0	2.08124620917499	2.22226784590049	1.36448650230908	3.90623167215722	3.11724022821504	3.38549513131876	0.753141393242171	1.44915249491712	1.31606467913999	0	1.29079604074836
5830415F09Rik	7.11091744103998	7.1678810965951	7.40917140398009	7.47485983504799	6.10844704459645	6.87457733806352	6.57138509965076	6.5532983102438	7.95813951262911	8.08035866498702	7.64615461084775	7.80589939677913	6.91172568927768	7.25706465785509	7.41645251222302	7.45977790899698
5830416P10Rik	4.7667074647441	6.43241253360164	4.33803940721151	4.34453170613074	2.1374428259136	3.7998026622351	4.80146568553442	3.14962245883649	4.78591594673759	4.75011155777908	5.37083581533386	6.01675641208394	3.50879070254782	1.31606467913999	2.02150623860378	1.96097881892539
5830417I10Rik	7.90986520817168	7.90706078889198	7.70337301663284	7.81809312893779	7.18479733216258	7.30139293754849	6.98726463110428	6.85753075604938	7.5149976962215	7.01785703578342	7.03043651191101	7.19969915892418	7.42892229576657	6.83578978964217	5.17755340553555	7.21486575670435
5830418K08Rik	9.74854749277187	9.8452737732751	9.38543527446272	9.71898335823256	9.18157080846071	8.81445400549427	9.10575024391904	8.83330339043796	9.08357221058406	9.39189001432885	9.19281189016254	9.21911591951631	9.52444830447087	8.78789795009356	8.942930758298	8.96185705844355
5830418P13Rik	1.45845616544843	2.68537095901473	0	1.01194077041388	0	0	0	0	0	0	3.38549513131876	2.14642524012576	0	0	0	1.29079604074836
5830428H23Rik	11.0964996314902	10.5436106832183	11.0884088427936	11.2055468056667	10.5801800681808	9.98604978026058	10.3045097823993	10.0744025379539	10.4983430847623	10.4513980007237	10.4552906154393	10.399457862014	10.5436798651787	9.85750361187325	10.0784261568208	10.1903562643977
5830432E09Rik	2.83157214033177	5.34267433884758	4.53978325287048	3.60677896885106	0	0	0	1.36448650230908	4.71081585866302	4.33579479433953	4.25109760951168	5.27427045942635	3.50879070254782	2.79897130050144	2.02150623860378	2.76267212040157
5830444B04Rik	4.20800312906593	8.47750818109046	5.01642749513425	5.06746265883485	7.11574599315913	7.6536835390249	4.52341029758107	6.28849671489827	9.8014880069767	9.5645506200076	9.18218290701946	9.27445706088308	9.93984350630945	9.59663216851241	8.99144357253073	4.19845973768214
5830454E08Rik	5.1329368399233	4.40447501988908	6.03906279335029	4.54631952334105	5.60280747440241	5.31399718229072	4.27286814339926	5.2778478770179	5.72177339798097	5.4964709201074	6.10583553124604	4.47568310971606	4.75259556641893	5.92111265366708	6.41196938657945	4.97173820866527
5830462I19Rik	0	2.49988305724624	0	1.60086166617744	2.1374428259136	0	0	2.05300469968662	1.26262261394574	0	1.83891117576683	0	0	0	0	0
5830468F06Rik	0.906175327764732	2.03712347003749	2.01273437694581	1.01194077041388	1.4329099499725	0	1.15191589176938	2.05300469968662	0	0.970601899770228	0	0.753141393242171	0	0	1.33915865678527	0
5830473C10Rik	0	0	0	0	0	0	0	1.36448650230908	0	0	1.44268676255218	0	0	0	0	0
5930403N24Rik	6.8408305599768	5.70654030627904	5.92356396280746	5.83071715764032	5.44286675103115	4.83135390563083	3.42984400010581	5.63866022841737	6.14905106464881	5.7996185343163	4.95743450411065	5.112178124234	5.62799573559335	5.14023804127381	5.34982418257637	4.97173820866527
5930412G12Rik	5.53765864797907	6.25320263297973	7.35670026797629	7.71016953634394	3.24785723150491	4.56206421095065	4.52341029758107	4.62191703359089	4.92531664683727	7.09076641916207	5.51333035997788	5.48765887906541	5.35053079718541	4.23865856474223	3.11273124120989	4.59371724939556
5930422O12Rik	2.42501696426677	3.36636298873736	2.82189935448609	2.34098617511482	1.4329099499725	2.54784190553391	1.15191589176938	1.36448650230908	2.72186701558926	0.970601899770228	3.12634484969597	1.24544556805179	1.44915249491712	2.45143012954872	2.02150623860378	2.76267212040157
6030408B16Rik	3.72650306968009	5.16683464665441	3.47485283693515	5.57787040150228	2.96340564417997	4.10086245275636	3.0587541638424	3.76540458571132	4.54776080181372	4.84950304094458	4.43424088414821	5.41997665704864	2.98584724435694	5.14023804127381	4.75545560733504	4.08005486718327
6030419C18Rik	4.2746704242787	5.68493896910748	6.20654796144594	5.77823413221081	4.02672632789659	5.84687448853258	3.42984400010581	5.63866022841737	6.85479154037741	6.68262594276068	7.41876641177827	6.73553112408311	4.65687755893529	6.32125320636864	5.72849927655029	5.56352929561297
6030442K20Rik	4.51423374408506	3.90392398219503	4.9232829627412	5.51511233225926	3.48535529016583	3.41888857859278	3.58481716166669	1.36448650230908	3.23202987876636	4.19170824503972	4.74276043432548	3.66138480140317	2.15735164784766	3.69140918019821	4.15626799995763	3.65226176663894
6030443J06Rik	5.59095567769115	6.48335660322128	5.74455671168268	5.80471428822928	7.06169823492922	6.32512168532288	5.1874728015102	5.2180632266217	5.68300419209902	4.84950304094458	4.9967860725363	4.82875106320916	5.35053079718541	6.05645009326595	5.23729201326193	5.32405502618001
6030445D17Rik	3.98724816005628	3.74599616490118	4.18594261666164	3.34335083035066	3.48535529016583	3.41888857859278	3.58481716166669	4.19560846888449	2.72186701558926	3.5305999219408	3.96396076290687	4.12523880330756	3.50879070254782	2.45143012954872	3.88463071438529	3.95105635442809
6030452D12Rik	0	0	0	0	0	0	0	0	0	0	0	0	0	0	0	0
6030458C11Rik	9.96965264936694	9.66393670829705	9.59813289028114	9.96480713089055	10.3288207896978	9.91779880757457	10.2019654060106	10.0744025379539	10.5436793927477	10.6479876695722	10.8698504305559	10.5724336557808	10.7359950230979	10.5998611179788	10.3561349300344	10.4922508021626
6030468B19Rik	0	2.49988305724624	1.59628748501056	0	0	0	0	0	1.26262261394574	0.970601899770228	1.44268676255218	0.753141393242171	0	0	0	0
6030469F06Rik	0	0	0	0	0	0	0	0	0	0	0	0	0	0	0	0
6030471H07Rik	0	0	2.01273437694581	0	0	0	0	0	0	0	1.44268676255218	0	0	0	0	0
6030498E09Rik	0	0	0	0	0	0	0	0	0	0	0	0	0	0	0	0
6230400D17Rik	5.64235371750029	5.90643397293619	6.99410045936966	6.39853872516317	6.24404842897238	6.10572511999481	5.23506211885369	5.68355869636695	5.68300419209902	5.64219781713544	4.18449154943136	5.55230765381603	5.77201117800748	6.2382710632109	5.95887728461392	6.01461701241847
6330403A02Rik	7.96641968120224	9.09222409244469	8.8306980475428	9.72072262725397	8.79108451524787	9.53659907659693	9.00296921292902	9.52136199366752	5.86720255502737	8.5627980051141	9.45543536110691	7.44074981803003	9.03233165476952	8.64487475230381	8.45688228372566	8.97020380726255
6330403K07Rik	7.01667886136863	7.79052920959668	7.63892057068423	9.06813296462014	4.72784486818831	7.796839307785	7.70566655702893	8.25240714323408	5.42557517632281	4.52807954937007	9.33585696568901	4.06742818577992	3.27088474014495	3.69140918019821	4.02683307627691	3.27497440924676
6330403L08Rik	8.11935820193591	8.31122567078963	7.68220719739171	7.5472172729474	7.31371196854848	7.52036345226376	7.32076831457157	7.45785671479502	8.4488573936294	7.90661912098823	7.90074530834841	7.96475416549618	7.47174475178024	7.47810909365402	7.52829372709064	7.3360686522489
6330403N20Rik	3.28402638887871	2.03712347003749	2.82189935448609	1.01194077041388	4.30004916138638	4.10086245275636	3.58481716166669	3.92349337850438	0	2.27459922465103	2.97692537502416	1.61182227737632	3.27088474014495	3.07883190356265	4.91028696792302	3.65226176663894
6330408A02Rik	8.76913425386966	8.73304270904228	9.20921831462557	9.20116231849651	7.98063258924991	8.26685196496965	8.15240854095702	8.30364070142651	8.50550433054726	8.66524948684301	9.17362297590269	8.72767579543062	8.36540579784712	8.22386665678925	8.14224424176311	8.27881580536464
6330409D20Rik	0	0	0	0	0	2.89984305160689	0	0	0	0	1.83891117576683	0	1.44915249491712	0	0	1.29079604074836
6330416G13Rik	7.60765344326934	8.6265906456212	7.19674715594827	7.91850216958	5.70036267814326	6.59000186375219	6.35151882742317	6.10262464961271	8.1119966830226	7.54081769142829	8.09003863889854	7.87492888275422	6.02298056906689	5.01288426095375	6.21804085263994	5.56352929561297
6330418K02Rik	6.93658868430112	6.94066426501424	7.77176377982178	7.31825401675162	5.87766703525262	6.95193261152831	6.58980627532007	6.81780372223496	7.12445418893422	6.87182663079367	7.367147593414	6.46030471345745	6.6878737408206	7.12471056341769	6.48771406181842	6.52571968940085
6330419J24Rik	6.0938863059521	5.66300927445252	6.99410045936966	6.76503003703503	4.98177658850746	4.98647450209619	5.41112075403565	5.2778478770179	6.9061904794473	5.74902977845323	7.03043651191101	5.22223725900125	5.86060801753727	6.59022842389948	5.68625485676732	5.1586247958851
6330549D23Rik	5.33389519589233	4.11248204924666	3.01484588767766	2.60480923008317	5.60280747440241	3.9581714470738	4.97966859045646	5.63866022841737	3.60816112367474	3.5305999219408	2.97692537502416	2.97353567033465	4.05087467091533	3.99082791042097	3.7268637352261	3.95105635442809
6330562C20Rik	4.06464761635063	5.00192103096097	3.7160969031581	3.60677896885106	3.68922669925757	4.23070203334558	4.36130562041646	4.06595708702088	5.22427924559646	5.36826674621596	5.10878334499246	4.72038666068031	2.15735164784766	4.12005834750642	4.67132716688447	4.19845973768214
6430503K07Rik	0	0	0	0	0	0	0	0	0	0	0	0	0	0	0	0
6430531B16Rik	1.85687094489734	3.56863087824629	1.008502061662	1.60086166617744	0	2.89984305160689	3.0587541638424	1.36448650230908	1.92547924084347	3.40552681673422	2.40481201830379	4.00720397128457	0	2.45143012954872	0	2.41681015970726
6430548M08Rik	10.5840172624332	9.62476440984875	9.20180069454412	9.63477815384499	10.9184866189454	11.071270372725	11.2013528594079	11.1386593239306	11.3046720637292	9.21215342555923	10.3144429259773	9.00869228174874	11.3143171388142	11.334791457824	11.2038297296915	10.9794602690421
6430550D23Rik	6.80744470444012	6.96775138894849	6.45970405883741	6.88156115244538	7.40336007636667	6.61399979387988	6.47557666012923	6.98854530169172	5.64316431224958	5.58566090252647	6.14138746778182	5.8031419532433	7.2922557617037	6.15022301701741	6.94723347409426	6.40776996027315
6430562O15Rik	3.1483867991417	1.35170289877998	1.59628748501056	0	1.4329099499725	0	0	1.36448650230908	4.15313900728345	4.19170824503972	4.54457570636211	3.49593591761019	2.98584724435694	2.79897130050144	3.54970134180405	2.76267212040157
6430571L13Rik	5.2699695904208	4.69120530961741	5.97087874119291	4.41497724209986	4.41946401157195	4.6575225281542	2.82993874362309	3.14962245883649	5.42557517632281	5.82426287835192	6.82713863999401	4.86313623851951	3.89178936811924	4.23865856474223	4.27504040551314	4.40958253764766
6430573F11Rik	8.60395030507981	8.62942063366765	8.79827571856142	8.98952062802793	8.324552309658	8.35492956330313	8.13996168783531	8.17590844538475	8.013875194747	8.2806294407818	8.42179125873811	8.19815486826797	8.2634770007408	8.48609658526612	8.35269650086732	8.0459599632087
6430590A07Rik	3.98724816005628	3.36636298873736	0	1.60086166617744	5.49817405479267	4.83135390563083	1.7841587896661	3.14962245883649	1.92547924084347	2.27459922465103	3.38549513131876	4.12523880330756	4.75259556641893	5.14023804127381	4.58198745706276	4.83217979046983
6430628N08Rik	0	0	0	0	0	0	0	0	0	0	0	0	0	0	0	0
6430710C18Rik	0.906175327764732	2.28697863769827	0	1.60086166617744	0	0	0	2.05300469968662	0	2.75658525466743	3.7035286166493	3.09424404383287	0	0	1.33915865678527	0
6530401F13Rik	0	0	0	0	0	0	0	0	0	0	0	0	0	0	0	0
6530402F18Rik	6.26761341709113	7.09604613883496	6.57136384372143	6.80492877744025	6.03554655655377	4.98647450209619	5.45197188754252	4.87515289384133	6.45545107667617	6.77401418011904	7.41150440986218	7.07322548225513	5.08232128901279	5.46616842306165	6.15748267837324	5.42466263786369
6530403H02Rik	2.42501696426677	3.25349399326913	1.59628748501056	3.19108518875107	4.02672632789659	0	0	2.05300469968662	0	3.5305999219408	0	0	2.63027221807751	1.31606467913999	0	0
6530409C15Rik	0	2.03712347003749	0	0	1.4329099499725	0	0	2.05300469968662	0	2.53562749622837	0	1.24544556805179	0	0	2.02150623860378	0
6530411M01Rik	0	0	0	0	0	0	0	0	0	0	0	0	0	0	0	0
6720427I07Rik	9.74854749277187	9.03574629120692	9.79829487244231	9.87081525521443	9.89367809988461	9.2260973800248	9.27751655988484	9.03733809394036	8.60736577656416	9.1106225543197	8.58883642599748	9.19906560836623	9.24063903386722	9.05766702187467	8.83105725827394	9.07839916168125
6720483E21Rik	0	2.28697863769827	2.33550744700781	1.60086166617744	0	0	0	1.36448650230908	0	0	2.14943252450896	0	0	0	0	0
6720489N17Rik	3.522162186984	3.66003747332753	4.18594261666164	3.4810691306941	2.1374428259136	1.38728697820191	2.55786382592348	2.51715974280709	2.3779414185677	2.94815339840444	2.62171167058572	3.09424404383287	2.63027221807751	1.99266699927308	0	1.29079604074836
6820408C15Rik	4.39941889696723	4.45639751124439	4.47561958770307	4.97721870983748	6.45442728262852	5.96353870949565	5.45197188754252	5.85036135736853	5.37782259755319	4.80066305141447	4.04127768890318	3.20562804821574	5.15419111279255	5.25725591405856	5.40296112410708	5.09897926980498
6820431F20Rik	9.21126976830962	9.37283080899605	9.4070981491822	9.63108359294104	9.41143255273406	8.84519235010554	9.44370613828074	9.10078486556175	7.90016376174933	8.39609226117236	7.58936414972837	8.14324841236423	8.19697311041125	8.34779629944548	8.4122238187831	8.0300790716862
7330404K18Rik	0	0	1.59628748501056	0	0	0	0	0	0	0	0	0	0	0	0	0
7420426K07Rik	0	0	0	0	0	0	0	0	0	0	0	0	0	0	0	0
7420461P10Rik	0	0.828685158039599	0	0	0	0	0	0	0	0.970601899770228	1.44268676255218	0.753141393242171	0	0	0	0
7530416G11Rik	2.16873269128239	2.03712347003749	3.60051153911602	3.829452562032	1.4329099499725	3.41888857859278	2.55786382592348	2.51715974280709	0	2.75658525466743	2.40481201830379	1.90374607635191	2.63027221807751	1.31606467913999	2.48287716554336	2.41681015970726
7630403G23Rik	0	0	0	0	0	0	0	0	0	0	0	0	0	0	0	0
8030411F24Rik	0	0	0	0	0	0	0	0	0	0	0	0	0	0	0	0
8030423F21Rik	2.16873269128239	1.73474120620016	3.18500531077294	3.7224075933042	2.60874356949346	4.23070203334558	4.07785334803711	1.36448650230908	1.26262261394574	3.11724022821504	1.44268676255218	2.84179795845197	1.44915249491712	2.45143012954872	0	0
8030423J24Rik	0	0	0	0	0	0	0	0	0	0	0	0	0	0	0	0
8030443G20Rik	0	0	0	2.60480923008317	0	0	0	0	0	0	0	0	0	1.99266699927308	0	0
8030451A03Rik	1.45845616544843	2.28697863769827	0	0	0	0	0	0	0	1.955675110284	0.894630072027562	0	0	0	0	0
8030453O22Rik	0	2.84970461590691	3.18500531077294	2.8277647083988	0	0	0	0	1.26262261394574	1.54563038711665	2.40481201830379	1.90374607635191	0	0	2.02150623860378	1.29079604074836
8030462N17Rik	8.85606244127398	8.52994322989981	8.40492128334182	8.66396933707393	9.19836662453204	8.36203229085888	8.51729256227494	8.3738125875113	8.43142031621988	8.04933644395129	8.09003863889854	8.24454150005574	8.41012611166914	8.42487096514806	8.44426315704134	8.20293642351536
8030474K03Rik	0	0	0	0	0	0	0	0	0	0	0	0	1.44915249491712	0	0	1.29079604074836
8430408G22Rik	7.24995932635927	10.9215529317563	9.59813289028114	8.69261054721274	4.30004916138638	5.37143949374008	4.36130562041646	4.31456309448526	8.23770107671662	9.92649401157746	9.99425707690763	9.40271879388501	5.15419111279255	5.92111265366708	6.67217726281502	5.42466263786369
8430419K02Rik	4.89938500194377	5.66300927445252	5.2259520635478	5.44949960063068	5.65240950597537	4.98647450209619	4.07785334803711	4.87515289384133	4.63159068903454	6.09119332714771	5.64300727688157	6.0765913130924	6.45160350096165	6.2382710632109	6.38581089249938	6.10834918832228
8430419L09Rik	12.9122446996014	12.2022758053869	12.4606718876942	12.4680177266656	11.2027799386617	11.3775958184898	11.2571638717583	11.1285467095221	12.9187533593336	11.8809212943951	11.4454737441228	11.62989877776	11.5981840027873	11.6179793146861	11.4844351533509	11.7358552387395
8430423G03Rik	2.64256845221996	0	0	0	1.4329099499725	0	0	0	2.3779414185677	0	2.40481201830379	0	0	1.31606467913999	0	0
8430429K09Rik	6.56263254962584	6.80706418464113	6.87478999794457	6.77845259434642	6.48212525433482	6.32512168532288	6.91605398399623	6.50408417631013	6.6286577521996	6.46481328659525	6.79401339923461	6.79907270134631	5.86060801753727	5.73186486508614	6.43766201739869	6.71640618450434
8430432A02Rik	5.16843445971306	5.13532562574827	4.66013614155426	3.829452562032	3.68922669925757	4.83135390563083	5.67540959935995	5.2778478770179	4.36390071123538	3.8515203961059	2.81022340414992	5.02374798850563	4.84235620578365	4.4500922228532	4.02683307627691	5.1586247958851
8430436N08Rik	0	0	0	0	0	0	0	1.36448650230908	0	2.94815339840444	1.83891117576683	1.24544556805179	0	1.31606467913999	0	0
8430437L04Rik	0	0	0	0	0	0	0	0	0	0	0	0	0	0	0	0
9030204H09Rik	0	0	0	0	0	0	0	0	0	0	0	0	0	0	0	0
9030407P20Rik	7.51417506931641	6.70344366519347	5.77152964983549	6.04578838780987	7.43204617686533	7.41502859846868	6.94496138308707	7.37815520901359	7.47016017916417	6.57056135993634	6.44150525024552	6.13404310782064	7.48574102738122	6.96183614955921	6.96501104246322	7.64842922597346
9030612E09Rik	2.99865858176166	1.73474120620016	0	1.01194077041388	1.4329099499725	0	0	2.51715974280709	1.26262261394574	2.75658525466743	1.44268676255218	1.61182227737632	0	1.31606467913999	0	0
9030616G12Rik	0	0	0	0	0	0	0	0	0	0	0	0	0	0	0	0
9030617O03Rik	9.99952462027924	8.8346313200894	8.77180279779235	9.01525902364136	10.0705791838061	9.89594374715792	9.79876338303514	9.67933977947961	10.3561866221949	9.10811588181125	8.95128920722258	9.00677114425556	10.9043613879912	11.0697036806632	10.828679429797	10.8026307647479
9030619P08Rik	1.45845616544843	0	0	0	2.1374428259136	1.38728697820191	0	0	0	0	0	1.24544556805179	2.63027221807751	0	1.33915865678527	0
9030622O22Rik	0	0	0	1.01194077041388	0	0	0	0	0	0	2.62171167058572	0	0	0	0	0
9030624G23Rik	3.40800215093153	3.25349399326913	3.33719591411879	3.4810691306941	3.68922669925757	2.54784190553391	1.15191589176938	3.38530399057016	0	3.5305999219408	3.26173105668125	3.09424404383287	0	2.45143012954872	2.83190747582819	1.29079604074836
9030624J02Rik	10.2509857139677	10.4760423635916	10.2930651249484	10.4214406681304	10.173973330997	10.2111918012118	10.1282656034508	10.2129334610024	10.7744108064806	10.5525779592292	10.5972684605839	10.4757461402649	10.2821759822256	10.5462478741889	10.062000302954	10.1541826044048
9130008F23Rik	8.98360024925847	7.45627095152167	8.23606627122813	8.04606060621558	6.86534610138021	6.85457261156626	7.11993643288447	6.7134192037547	9.91666680881928	9.58812631054541	8.70030548132205	9.65537711301162	10.2039036582164	9.74427809799344	10.1865579867637	10.3003695805124
9130011E15Rik	8.87767042436448	8.83708159767549	8.73801355975182	8.86293580503004	9.36755472768225	9.17054408455957	8.91073430316477	9.14960687549555	9.19109470768186	8.76409337961278	8.78141552489859	8.52246570908793	9.33643416956499	9.33895757327751	9.17066125496884	9.37092708127466
9130015L21Rik	0	1.35170289877998	0	2.34098617511482	0	0	0	0	0	0	0	0	0	0	0	0
9130017K11Rik	4.2746704242787	2.68537095901473	4.71674561270268	3.92910068897891	6.24404842897238	4.6575225281542	5.08730895238374	4.71135977780196	4.03496096753023	4.46678867772783	4.114660964261	2.97353567033465	5.35053079718541	5.36549037148181	5.59786354640849	4.50458559741167
9130019O22Rik	7.421591696742	6.63749977836304	6.9237044423189	6.71005501517205	6.07245721629839	7.12891422684881	6.14280164520809	6.52890108609577	7.38817655132267	7.05996958755625	6.73705629881301	7.19969915892418	6.82630622538182	7.24294417672139	7.08367379480498	7.17209129079477
9130019P16Rik	4.7196241961186	8.19759447315483	6.8112183233394	7.39868084587587	14.8531335247425	13.3668544311774	14.1994115654283	13.2790093950347	2.72186701558926	5.43379246258767	4.54457570636211	5.19549955761657	14.2214356607117	13.8531429003055	14.3306705974889	14.0144566397221
9130020K20Rik	8.31021999131299	7.43054100178882	8.69990788571721	8.44577951448559	7.76080805431892	7.25636081452986	7.66280724267439	7.43177573571585	6.70803979159633	7.32465967287789	7.11333897235723	7.64229046788608	7.19337738242314	6.85448478408067	7.63208504711194	7.44787355874448
9130023H24Rik	8.66113900947463	8.41327625956894	8.18682078821782	8.45416769867141	8.42786300996816	8.04650015683188	8.29955876656646	7.98285363865798	8.54387400760651	8.38371002607106	8.0201413920857	8.32074802431518	7.88474895198231	8.3739480495458	8.15003614379882	8.24481907549967
9130024F11Rik	0	0	0	0	0	0	0	2.05300469968662	0	0	0	0	2.15735164784766	1.99266699927308	0	0
9130204K15Rik	5.66738198434871	5.80994642548816	6.24554825114088	5.41553920246576	6.10844704459645	5.4266819917374	5.1874728015102	5.09050538375172	4.99027106601624	5.96389282064163	6.32265370724159	5.82074484136636	5.22264989688406	5.41670744267569	5.05010041147242	6.04654251881683
9130204L05Rik	0	0	0	0	0	0	0	0	0	0	0	0	0	0	0	0
9130208D14Rik	0.906175327764732	4.89309230376326	3.18500531077294	3.7224075933042	0	0	0	2.05300469968662	2.72186701558926	3.11724022821504	3.96396076290687	0	0	1.99266699927308	0	0
9130213A22Rik	4.39941889696723	4.50651605196239	3.47485283693515	3.02083193491112	4.81754749244066	3.62188084370193	1.7841587896661	3.92349337850438	4.26236518431528	4.11388266360567	4.490462815354	4.00720397128457	4.75259556641893	4.63446325190701	5.68625485676732	5.27099174077084
9130221H12Rik	8.1463131508208	8.34948751676413	8.95943455918503	8.35910084451316	8.27790644974207	8.31156281008554	8.41769442609302	8.61888764670168	8.56001082370659	8.76727433199389	8.60484291814365	8.66083471113004	8.43197695111834	8.58456436782414	8.56574648704328	8.56441808438189
9130230L23Rik	8.34553921672263	6.95877873704777	7.30224848197895	7.64571559688355	11.2265143015781	10.2746705634674	11.3288280270142	10.7840240909637	7.71079227486542	6.52618637621844	4.74276043432548	5.14048999904351	10.5115464108187	9.26751758368033	10.1384093497914	10.544889431795
9130230N09Rik	2.99865858176166	2.49988305724624	3.33719591411879	4.19239745198747	4.30004916138638	4.74705476834782	5.80719920108181	5.02223164467859	3.76488066903552	4.19170824503972	3.7035286166493	3.20562804821574	4.84235620578365	5.14023804127381	4.02683307627691	4.90364585666396
9130401M01Rik	7.62692014104221	7.66926219318169	7.92977370898967	7.86917100961665	7.29821367905747	7.7434470701897	7.88790883824299	8.00070513870172	7.9169673539155	7.97974183637415	8.1036207114845	7.85370983029568	8.3270498771085	8.31442554195438	8.32543047510721	8.30544790854135
9130409I23Rik	2.64256845221996	2.99721897875023	1.008502061662	3.829452562032	5.05737408049673	4.23070203334558	5.49169806748429	3.38530399057016	0	0	3.60510676192056	0	4.84235620578365	4.63446325190701	4.58198745706276	3.8093806419801
9130409J20Rik	7.10176581321446	7.02044606883027	6.10416926368263	6.25228766341471	10.8336812906852	10.7099747122643	10.6932316984016	10.6276670390948	7.65178400379347	6.51108613088608	6.17608433670419	6.01675641208394	11.0921825121965	11.0964545750938	10.944095625693	11.0579147396193
9130410C08Rik	0	0	0	2.34098617511482	0	0	3.42984400010581	0	1.26262261394574	0	4.87535705981673	3.20562804821574	0	0	0	0
9230009I02Rik	0	0	0	0	0	0	0	0	0	0	0	0	0	0	0	0
9230019H11Rik	0	0	0	0	0	0	0	0	0	0	0	0	0	0	0	0
9230020A06Rik	0.906175327764732	0	0	0	0	0	0	0	0	0	0	0	0	0	0	0
9230102O04Rik	8.16400733259887	5.97923142640173	5.92356396280746	5.34512178175423	5.19763174772944	5.47988696854419	5.86883814844881	5.76936937565465	9.55809827564545	6.04999540883674	5.82892735305355	6.01675641208394	6.30143074146007	6.34788610182818	5.80944899189303	6.19636131068447
9230104L09Rik	3.1483867991417	0	0	1.60086166617744	0	0	0	0	0	0.970601899770228	0	0	1.44915249491712	0	0	0
9230104M06Rik	0	0	2.59910489480803	0	1.4329099499725	0	0	0	0	0	0	0	3.71296243259894	1.31606467913999	2.02150623860378	0
9230105E05Rik	1.45845616544843	1.73474120620016	1.59628748501056	2.01787429759538	2.1374428259136	2.54784190553391	3.42984400010581	2.05300469968662	0	2.75658525466743	0.894630072027562	2.14642524012576	1.44915249491712	1.31606467913999	2.48287716554336	1.96097881892539
9230106D20Rik	0	0	0	0	0	0	0	0	0	0	0	0	0	0	0	0
9230109A22Rik	3.72650306968009	5.57179684707194	4.18594261666164	3.34335083035066	6.53597519608658	6.20386350155422	5.28113163524873	6.40031371210311	4.54776080181372	5.15168383164642	5.03509270964254	4.99302430721467	3.27088474014495	5.95615573801707	4.27504040551314	4.40958253764766
9230110C19Rik	6.90537022733131	7.1678810965951	7.79166440625904	8.03491934526983	7.65527366763201	6.95193261152831	6.87157695171	6.83780397865657	6.45545107667617	7.70242295387827	7.46158712793206	8.08252580492008	7.68086000854342	6.87294061746359	6.81625055036462	7.14285375966788
9230110F15Rik	4.1381052320447	0	0	0	0	0	0	0	2.9993822680825	0	0	0	0	0	0	0
9230111E07Rik	6.26761341709113	5.84931913999936	4.60121434729369	5.19305313626809	5.19763174772944	4.91099804840284	4.5981073169998	5.09050538375172	4.99027106601624	5.94153957692787	5.51333035997788	5.46544908104639	4.19414698113345	5.01288426095375	4.02683307627691	4.97173820866527
9230112D13Rik	4.20800312906593	2.68537095901473	2.33550744700781	3.19108518875107	4.72784486818831	4.45983937435264	4.52341029758107	3.58783618131275	2.3779414185677	0.970601899770228	0	0	0	0	3.34769737592296	1.29079604074836
9230112E08Rik	9.71142549820633	8.66018953493878	8.52073361706683	9.08173098712654	10.4669156139447	9.67706186212609	9.3710133009233	9.84165985314321	9.52559856292957	8.17919781136265	7.77056927270661	8.29579045784558	9.63219190545438	9.41649338575068	9.83431655348908	9.29654342758721
9230113P08Rik	0	0	0	0	0	0	0	0	0	0	0	0	0	0	0	0
9230114K14Rik	5.80906581445634	5.72782297419973	4.66013614155426	5.75125884010861	6.33799021790112	5.53119939374284	5.92795113320024	5.63866022841737	4.26236518431528	3.64568967620888	4.87535705981673	3.878644596438	6.66345293231379	5.77175258744945	5.34982418257637	5.64919654903539
9230116N13Rik	5.48231690415909	5.34267433884758	4.97060680820782	4.88095088861586	3.68922669925757	4.10086245275636	3.0587541638424	3.58783618131275	3.43231879131836	5.0716070382696	5.37083581533386	3.49593591761019	4.75259556641893	2.79897130050144	3.88463071438529	3.47591642171864
9230117E06Rik	0	0	0	0	0	0	0	0	0	0	0	0	0	0	0	0
9330020H09Rik	7.40680561943716	6.5081695465506	7.59429489139135	6.49925188794254	6.94712067020499	7.83817451671448	6.49525412077095	7.45785671479502	8.08993834149792	6.91835344069789	6.52462962923937	6.46030471345745	7.48574102738122	7.86677308798422	7.70794626082714	7.41155954063671
9330101J02Rik	2.83157214033177	4.81569368991923	4.10342533768293	4.19239745198747	0	3.1825834461223	0	2.86777521882875	1.92547924084347	2.94815339840444	3.38549513131876	3.09424404383287	2.63027221807751	4.12005834750642	3.34769737592296	3.65226176663894
9330104G04Rik	6.37786364170177	5.2574318151348	5.47600281032644	5.66716786281025	5.87766703525262	5.31399718229072	5.08730895238374	6.06917709547734	5.60219293803828	5.33435296241863	5.27805379703775	5.4428920177674	5.81698958961383	5.60512457543646	5.55155044251598	6.25218796347894
9330111N05Rik	1.45845616544843	1.73474120620016	2.59910489480803	0	2.96340564417997	2.08124620917499	0	3.76540458571132	1.26262261394574	2.27459922465103	2.97692537502416	0	3.71296243259894	2.45143012954872	3.7268637352261	3.65226176663894
9330132A10Rik	5.09654371832742	5.19767018129058	3.33719591411879	6.977789588823	1.4329099499725	5.25417256765742	5.03449242783528	4.31456309448526	2.9993822680825	0.970601899770228	6.5380297062889	3.20562804821574	2.98584724435694	0	2.83190747582819	2.76267212040157
9330136K24Rik	6.50825868660477	5.22786041890291	5.89931165430374	6.39853872516317	5.60280747440241	4.91099804840284	3.85229523643185	5.15569362122968	4.26236518431528	5.72305424587709	5.03509270964254	5.32449214168223	5.00668260047294	4.5452209763092	4.58198745706276	3.47591642171864
9330151L19Rik	9.66558027759884	9.32300598754452	9.75502683540266	9.36804313862093	10.2096185592421	9.83343839533833	9.59727350494456	9.6598109913853	9.11303743980032	9.54429656172674	9.20965704264889	9.55771986496819	9.99959325075053	9.33563470049023	9.812388956004	9.69178857205273
9330154J02Rik	5.09654371832742	5.57179684707194	6.54033304958151	5.85625964178424	5.65240950597537	5.58074929507761	5.28113163524873	4.62191703359089	3.23202987876636	5.43379246258767	5.03509270964254	5.59385150817189	5.35053079718541	4.87319021460512	3.88463071438529	5.37523564944679
9330154K18Rik	0.906175327764732	0	0	0	0	0	0	1.36448650230908	0	0	0	0	0	0	0	2.41681015970726
9330158H04Rik	2.64256845221996	3.82711998535392	2.33550744700781	3.19108518875107	2.60874356949346	4.3498150485406	2.82993874362309	3.38530399057016	1.26262261394574	3.40552681673422	4.114660964261	1.61182227737632	3.71296243259894	1.99266699927308	3.54970134180405	3.27497440924676
9330159F19Rik	7.81785443079363	8.47436360476832	7.63892057068423	9.4160658415814	7.56749773198634	8.11536920683408	8.33274874194965	7.81139538568017	5.72177339798097	7.26289935949014	9.01256830817703	6.9345897911324	8.00624445649002	6.47413984096596	7.11585889871168	7.38683223307152
9330159M07Rik	7.38433842103632	7.25108338369145	5.71706985812287	6.83092781584789	4.41946401157195	5.6286537438163	5.89869738156799	5.2180632266217	6.47827372082669	6.85995663746082	6.81618118487456	7.04354834048974	6.26942492510346	5.5139897541419	5.17755340553555	5.51870933521852
9330159N05Rik	4.56838704366351	3.1310394883028	4.9232829627412	4.34453170613074	5.32545373986091	4.83135390563083	5.60470676383884	4.71135977780196	5.11201454131952	4.19170824503972	4.9967860725363	4.8967209199478	4.84235620578365	4.5452209763092	3.54970134180405	4.50458559741167
9330160F10Rik	5.76336665006067	5.31481606011019	5.60156562303446	5.80471428822928	6.77865640890732	6.00042049622464	6.14280164520809	5.88921373150521	6.50074093861947	6.00758636374727	5.66760039808774	5.59385150817189	6.9726268877986	6.6556470113618	6.53608769608154	6.71640618450434
9330161L09Rik	3.522162186984	3.25349399326913	1.59628748501056	2.8277647083988	2.1374428259136	1.38728697820191	3.0587541638424	3.14962245883649	3.23202987876636	2.75658525466743	2.14943252450896	4.18082185114854	2.15735164784766	1.99266699927308	0	0
9330162012Rik	9.16808139504333	8.60949313955984	9.26722505353565	8.87235529253743	10.5849779236329	10.2229430860668	9.86265114501493	10.22437387257	9.07984638074437	8.43261381806064	7.48253011694749	7.81909652486145	10.3583224477064	10.2093911172311	10.1808642810958	10.2186560168905
9330171B17Rik	0	0	0	0	0	0	0	0	0	0	0	0	0	0	1.33915865678527	0
9330175E14Rik	5.89633803140032	8.09486494899159	6.18664519666497	6.79175142104652	5.83534166555285	3.1825834461223	4.17865335524963	1.36448650230908	7.20875213613492	7.4327822548161	8.12153349796847	7.33447323949475	4.75259556641893	4.12005834750642	4.83494737211552	5.21590198007419
9330179D12Rik	4.67095234498241	5.2574318151348	4.60121434729369	4.97721870983748	4.52974579645016	3.41888857859278	2.55786382592348	4.19560846888449	3.76488066903552	4.26554957041858	5.1788921880764	4.86313623851951	3.27088474014495	3.69140918019821	4.15626799995763	3.65226176663894
9330182L06Rik	5.33389519589233	6.86584246420428	5.82400821963822	8.46250739368124	5.87766703525262	7.20987764955088	7.70566655702893	7.52106808968288	4.36390071123538	5.66965656541335	8.87414390477918	4.38393277375807	5.62799573559335	4.87319021460512	5.72849927655029	4.3078796385813
9330182O14Rik	0	0	0	0	0	0	0	0	0	0	0	0	0	0	0	0
9330185C12Rik	0	0.828685158039599	0	0	0	0	0	0	1.26262261394574	0.970601899770228	0.894630072027562	0	2.15735164784766	0	0	0
9330198N18Rik	2.99865858176166	2.28697863769827	1.008502061662	1.60086166617744	0	0	0	0	2.3779414185677	0	2.62171167058572	0	1.44915249491712	2.45143012954872	1.33915865678527	2.41681015970726
9430002A10Rik	3.98724816005628	2.03712347003749	3.47485283693515	4.34453170613074	2.1374428259136	1.38728697820191	0	0	2.72186701558926	4.11388266360567	2.40481201830379	2.53560804773538	3.27088474014495	3.07883190356265	4.27504040551314	3.27497440924676
9430007A20Rik	0	0	0	0	0	0	0	0	0	0	0	0	0	0	0	0
9430008C03Rik	11.2035734411118	11.247252578888	12.0070541330626	11.5769249470519	10.9473392669083	10.8729834424072	10.5334957431758	11.0276792016743	10.5691500719888	10.9774815778764	10.6413918822525	10.9457215312953	11.0278742811648	10.7621220557596	11.0499177331608	10.8866052139061
9430015G10Rik	9.74414295952691	9.66531623683601	10.0722209067183	9.93963848108013	8.96801235827266	8.93366298782742	8.99952863849696	8.9844918560742	9.68123599588098	10.3036779448318	10.0397127101275	9.70123986029034	9.42988678346799	9.67497491045342	9.63774680019748	9.67145753630443
9430016H08Rik	8.99353032206052	8.78979943031167	8.90870253094823	9.11120300053121	9.59387283496821	9.12534302811581	9.01324197748695	8.93892471869916	8.78719815613853	9.12060591679746	9.07365244334304	9.29349320656323	9.35561525393214	9.33563470049023	8.97837376142168	9.01122820595403
9430020K01Rik	9.66868236820973	10.5338260320003	10.5990852993278	10.9381564312983	8.98263003356606	9.40179838986382	9.37632887981255	9.05879854462995	8.73603580987544	9.51242460155521	10.0502719472129	9.79327535457475	9.49707042874287	8.41230775188624	8.78676213010268	8.9949581650794
9430021M05Rik	0	2.68537095901473	0	1.01194077041388	0	2.08124620917499	4.52341029758107	2.86777521882875	2.3779414185677	0	4.43424088414821	2.53560804773538	2.15735164784766	1.31606467913999	0	1.96097881892539
9430024E24Rik	0	0.828685158039599	0	0	0	0	0	0	0	0	0	0	0	0	0	0
9430025C20Rik	2.42501696426677	2.49988305724624	2.59910489480803	2.34098617511482	3.48535529016583	1.38728697820191	1.7841587896661	3.38530399057016	1.92547924084347	1.955675110284	3.60510676192056	1.24544556805179	2.15735164784766	2.45143012954872	2.83190747582819	1.29079604074836
9430037G07Rik	6.92625741006678	5.34267433884758	2.33550744700781	4.72331570197003	3.48535529016583	3.41888857859278	4.07785334803711	4.62191703359089	6.23196414643739	4.58687233187946	5.42953303706379	4.79352630064057	4.65687755893529	3.31312401067821	2.48287716554336	3.95105635442809
9430038I01Rik	7.93068788099444	6.62621001570367	7.38317437117632	7.10042437769147	7.06169823492922	7.28653786487972	7.20604290918905	7.07533969981452	7.59025890313454	7.33327064205358	7.16607365186053	7.13080882660155	7.0500246968184	7.33900275110081	7.65416975732468	7.21486575670435
9430041J12Rik	1.45845616544843	2.28697863769827	1.008502061662	2.60480923008317	1.4329099499725	1.38728697820191	3.58481716166669	2.05300469968662	0	1.955675110284	4.31476384051671	0	2.15735164784766	0	0	0
9430065F17Rik	5.20307959146063	3.74599616490118	5.33846096889463	5.06746265883485	5.70036267814326	4.6575225281542	3.96947791942262	4.71135977780196	5.83219640219381	5.58566090252647	2.97692537502416	5.32449214168223	6.30143074146007	4.87319021460512	5.95887728461392	5.47245219279021
9430069I07Rik	0	0	0	0	2.1374428259136	0	0	0	0	0	1.44268676255218	0	0	0	0	0
9430073C21Rik	0.906175327764732	0	0	0	1.4329099499725	0	0	0	0	0	0	0	0	1.31606467913999	1.33915865678527	3.27497440924676
9430091E24Rik	5.93807105616527	4.96654916064908	5.71706985812287	5.95413410938602	5.65240950597537	4.56206421095065	5.41112075403565	5.92704717538638	5.32843516176457	5.74902977845323	5.56660781194341	5.7672784316352	5.90294629571871	5.25725591405856	5.40296112410708	5.27099174077084
9430093N23Rik	0	0	0	0	0	0	0	0	0	0	0	0	0	0	0	0
9430097D07Rik	0	0	0	0	0	0	1.15191589176938	0	0	0	0	0	0	0	0	0
9530002B09Rik	10.6677957950737	12.0626868676802	11.3534543545209	11.8716174773603	19.9205624498648	18.7550394411258	19.322668403221	18.765310406276	6.8372434137948	7.07030841617739	7.28210578878326	6.10560317617934	18.368808575562	18.40543004985	18.3837638904722	18.139149730979
9530003J23Rik	16.8164497892004	3.25349399326913	1.59628748501056	1.01194077041388	11.2866524940346	10.6016262622789	8.88486019809108	12.5724472652678	17.6851186551483	9.44648723889691	0.894630072027562	1.24544556805179	7.47174475178024	13.5678800143388	7.01706598382878	7.79658747427694
9530026F06Rik	0	0	0	1.60086166617744	1.4329099499725	1.38728697820191	0	0	0	2.27459922465103	0.894630072027562	0	0	0	0	0
9530026P05Rik	7.79532454208387	7.20629611919235	7.02805090251934	7.42452337353755	6.56216470483988	5.84687448853258	5.64049125915904	6.42696442853761	6.92292442734334	7.87157813823637	6.20996630469237	7.07322548225513	5.94407742844682	5.77175258744945	5.34982418257637	6.07777681161938
9530027J09Rik	2.64256845221996	2.49988305724624	2.01273437694581	3.829452562032	2.96340564417997	0	3.58481716166669	2.86777521882875	2.72186701558926	1.955675110284	0	1.24544556805179	2.63027221807751	1.31606467913999	2.02150623860378	0
9530034E10Rik	2.42501696426677	4.04625697482689	2.33550744700781	2.34098617511482	1.4329099499725	0	3.25619779434962	3.14962245883649	2.72186701558926	4.84950304094458	3.79566272367432	2.97353567033465	4.19414698113345	3.69140918019821	2.48287716554336	3.04144465842375
9530036M11Rik	1.85687094489734	0.828685158039599	0	0	0	1.38728697820191	0	0	1.92547924084347	0.970601899770228	0	0	1.44915249491712	1.99266699927308	0	1.29079604074836
9530036O11Rik	4.2746704242787	4.29466360103341	5.06083758148339	3.60677896885106	5.74677309527771	5.05819784324824	4.07785334803711	5.49491815225911	4.15313900728345	5.58566090252647	4.91697939443426	3.80979697466361	6.23669292738469	5.60512457543646	5.55155044251598	6.13828712232505
9530046B11Rik	3.28402638887871	2.28697863769827	2.33550744700781	2.34098617511482	3.24785723150491	0	3.96947791942262	1.36448650230908	0	0	3.38549513131876	0	3.27088474014495	3.69140918019821	3.7268637352261	2.76267212040157
9530051G07Rik	3.522162186984	2.28697863769827	4.26399444368715	5.30858077859938	2.60874356949346	3.1825834461223	4.17865335524963	3.14962245883649	2.3779414185677	2.94815339840444	2.14943252450896	4.12523880330756	2.98584724435694	2.45143012954872	3.54970134180405	0
9530052C20Rik	4.7667074647441	4.93028820167346	4.33803940721151	4.27046899742158	4.81754749244066	2.08124620917499	4.4446335711011	4.71135977780196	5.05242660566496	5.0716070382696	3.96396076290687	5.55230765381603	2.98584724435694	2.45143012954872	3.88463071438529	4.90364585666396
9530052E02Rik	1.45845616544843	2.49988305724624	3.60051153911602	3.829452562032	0	2.08124620917499	3.42984400010581	2.51715974280709	1.92547924084347	3.5305999219408	2.81022340414992	2.53560804773538	0	1.31606467913999	1.33915865678527	3.27497440924676
9530053A07Rik	13.1188669169757	14.5300294286026	13.6003883435104	13.5861432610052	21.9699369467948	21.9778152496202	21.599320505244	21.9345706297481	12.0620149313059	10.792374124453	9.81460228665263	9.46840720353027	21.5965771653703	22.4424215356202	22.2166043526028	21.6508107128917
9530056K15Rik	3.40800215093153	4.85491197581661	4.47561958770307	5.90602670921817	4.41946401157195	3.62188084370193	5.53035959468202	4.79557957356902	3.23202987876636	5.61420629103511	5.03509270964254	3.09424404383287	4.32446762690855	4.94472737389181	3.54970134180405	3.27497440924676
9530059O14Rik	0	2.84970461590691	2.01273437694581	0	0	2.89984305160689	0	0	0	0	1.83891117576683	0	0	0	0	0
9530068E07Rik	11.8160505623856	11.7840899023563	11.9447279483677	11.829520804398	12.4609404025145	12.1844679487392	12.2047861562765	12.1057189547207	12.1653944535433	12.1020523517639	12.1396498272807	12.2149175610564	12.2287014809018	12.2188848072089	11.9786062104371	12.1198601082161
9530077C05Rik	5.73996250710941	6.26780662662267	6.83698410725238	6.8690684397545	6.03554655655377	6.40981308112591	5.9566234718394	6.87699143262087	5.86720255502737	6.61361207158173	7.02092403294252	6.10560317617934	6.56141329937607	5.81056709730326	5.05010041147242	5.73006075286449
9530080O11Rik	2.64256845221996	2.49988305724624	0	3.19108518875107	5.55143914189894	4.74705476834782	4.07785334803711	4.79557957356902	3.60816112367474	1.54563038711665	3.12634484969597	0	5.2880068083448	3.84887236144775	4.75545560733504	4.67766117808587
9530082P21Rik	8.38756494621393	9.09836507140342	8.62793600158731	8.58596354053545	8.17983081025936	7.77571893303042	7.55443114266583	8.06998097589565	8.24437360196134	8.28507476993457	8.90032004678246	8.1221075221999	7.42892229576657	7.51382967813186	7.23786631093568	7.77769031340446
9530085P06Rik	0	0	0	0	2.1374428259136	0	3.42984400010581	1.36448650230908	0	0	0	0	0	3.51462988062685	2.48287716554336	0
9630001P10Rik	4.62058095988299	3.90392398219503	2.01273437694581	3.7224075933042	4.30004916138638	1.38728697820191	1.15191589176938	2.05300469968662	4.54776080181372	4.03161822366728	0	1.90374607635191	2.15735164784766	1.99266699927308	0	1.29079604074836
9630013D21Rik	6.75002514409185	6.8849148401316	6.10416926368263	7.5859011329077	4.52974579645016	4.3498150485406	3.96947791942262	4.62191703359089	5.16923861631508	5.46547205088273	5.54021500813494	4.18082185114854	2.15735164784766	2.45143012954872	4.48674797901918	3.47591642171864
9630013K17Rik	0	0	0	0	0	0	0	0	0	0.970601899770228	0	0	0	0	0	0
9630028B13Rik	0	2.28697863769827	0	0	0	0	0	0	0	1.955675110284	0	0.753141393242171	0	0	0	2.41681015970726
9630028H03Rik	0	0	0	0	0	0	0	2.51715974280709	0	0.970601899770228	0	0.753141393242171	0	0	2.02150623860378	0
9630033F20Rik	7.4142176006865	7.55483359199275	7.64622580344807	8.06808828725566	8.26998337656371	7.96487741091918	8.11474111832436	8.00954873274026	6.95582104817044	7.84171280768166	8.56285081416463	8.50351676029064	7.92639471148358	7.54868716145787	7.96806816967583	7.28345352424269
9630041A04Rik	0	0	0	0	0	0	0	0	0	0	0	0	0	0	0	0
9830107B12Rik	3.1483867991417	2.49988305724624	1.59628748501056	3.829452562032	0	1.38728697820191	0	0	0	4.33579479433953	2.97692537502416	2.97353567033465	1.44915249491712	0	0	0
9830144P21Rik	0.906175327764732	0	1.008502061662	1.60086166617744	3.48535529016583	2.89984305160689	0	2.86777521882875	2.72186701558926	2.75658525466743	0	2.53560804773538	2.98584724435694	1.31606467913999	0	2.76267212040157
9830147E19Rik	8.38001439950381	7.57258725489593	8.47223351188005	8.43734227396699	8.05628850548663	7.66521419611807	8.13369775881054	7.39174833052961	7.65178400379347	7.94082915153463	7.83712503442611	7.93677540544438	8.04457093391028	7.54868716145787	7.62091460753615	7.52921213344978
9930004E17Rik	1.85687094489734	0	1.008502061662	2.34098617511482	2.60874356949346	3.41888857859278	2.22226784590049	0	0	3.94437778531715	2.40481201830379	3.878644596438	3.27088474014495	3.69140918019821	4.02683307627691	2.41681015970726
9930012K11Rik	6.14823557322841	5.7487962385493	6.58663248807504	5.77823413221081	8.39909277587265	7.78631776910285	8.41252936269467	7.79102303149319	5.27729694660806	6.31636220869934	6.19312478397195	6.01675641208394	8.88697671617039	7.74180398118297	8.12653303909391	9.0706571046412
9930014A18Rik	8.89895954353257	7.63587638988361	8.34781884474179	7.97205524945293	8.64558007791829	8.0899270120014	7.85020263405313	8.22229265358256	9.09838004765943	7.68234262505945	7.10435936260083	7.32216657140143	8.65273901717975	8.27333423349572	8.54225443086835	8.30544790854135
9930021J03Rik	10.8178484884943	10.633045053355	10.0613324705649	10.4760079246354	10.713222082688	9.9883466311076	10.204956011806	10.0445952677079	10.1984761485259	9.84604250966268	9.71930402469153	9.9762112064164	10.1121451862914	9.70361257047964	9.78262389443442	9.78226298801146
9930022D16Rik	0	0	0	0	0	0	0	0	0	1.54563038711665	1.44268676255218	0	0	0	0	0
9930038B18Rik	0	3.25349399326913	2.01273437694581	3.19108518875107	3.24785723150491	1.38728697820191	0	2.51715974280709	1.92547924084347	2.94815339840444	1.44268676255218	0	2.15735164784766	0	1.33915865678527	0
9930104L06Rik	9.69630505372832	9.53253292539629	9.91023811976333	9.79194079467339	9.49877076447785	9.48873022472289	9.46382008000451	9.42879559196904	9.58200144678638	9.69053212983895	9.42870693356086	9.48368191174987	9.78715617675907	9.7113251818894	9.64051507339396	9.72422736338588
9930111J21Rik1	4.62058095988299	5.68493896910748	4.7712174174036	4.66669586022986	0	3.9581714470738	3.42984400010581	2.05300469968662	3.76488066903552	5.22754871982298	4.114660964261	3.20562804821574	3.50879070254782	2.79897130050144	1.33915865678527	1.29079604074836
9930111J21Rik2	8.21157623758095	9.44689146286037	7.89952594030977	8.65671930015268	8.31688198306186	7.41502859846868	7.94626105018858	7.83148406221673	7.72993727971783	8.14047088061203	8.01535893035911	8.87606824220875	7.6686417698959	7.35221782133903	7.7495692790956	7.32309366893302
a	0	1.35170289877998	0	0	0	0	2.55786382592348	0	0	0	0	0	0	0	0	0
A130006I12Rik	0.906175327764732	2.49988305724624	4.18594261666164	3.829452562032	1.4329099499725	2.08124620917499	1.15191589176938	3.76540458571132	2.72186701558926	2.27459922465103	2.40481201830379	3.58103077956954	3.71296243259894	2.45143012954872	3.88463071438529	0
A130010J15Rik	10.3499594321508	8.93411981760096	8.55994094421104	9.02091683989044	11.4989700742463	10.808153378958	10.9500733874704	10.7632587142608	10.1459905700483	9.02018914801985	8.59526034928718	8.70178487195793	11.0853047600869	11.1003758203425	10.8347353120312	10.8755389273012
A130014A01Rik	7.62052645479357	6.86584246420428	7.44312106926972	7.26203203652872	7.15068474652736	6.72834359503039	6.64369922296335	6.95231070141578	6.50074093861947	7.26289935949014	6.73705629881301	6.78120172990162	6.91172568927768	6.73849854478988	7.82937721412543	6.81237657908004
A130023I24Rik	0	2.99721897875023	0	0	0	0	0	0	0	0	0	0	0	0	0	0
A130030D18Rik	0	0	0	0	0	0	0	0	0	0	0	0	0	0	0	0
A130051J06Rik	5.02088185994416	3.66003747332753	5.40887036807965	4.02230848290206	5.05737408049673	5.31399718229072	4.5981073169998	4.42445227727889	5.27729694660806	4.46678867772783	3.79566272367432	4.72038666068031	5.57660838759542	5.312387906043	5.11523390941878	5.27099174077084
A130057D12Rik	0	0	0	0	0	1.38728697820191	0	0	2.3779414185677	0	0	1.24544556805179	2.63027221807751	1.31606467913999	1.33915865678527	0
A1bg	1.85687094489734	0	0	0	1.4329099499725	1.38728697820191	0	0	0	0	0	0	0	0	0	2.41681015970726
A1cf	0	0	0	0	0	0	0	0	0	0	0	0	0	0	0	0
A230004M16Rik	2.99865858176166	3.66003747332753	1.008502061662	2.8277647083988	5.44286675103115	5.88682001931582	5.77536317713602	5.76936937565465	3.90623167215722	4.80066305141447	5.40048292364048	3.40550553287204	6.13379039678036	7.29861533718287	7.47965358626797	6.52571968940085
A230005M16Rik	0.906175327764732	2.03712347003749	0	1.60086166617744	0	2.08124620917499	0	0	0	1.54563038711665	1.44268676255218	0	3.89178936811924	0	1.33915865678527	4.08005486718327
A230006K03Rik	0.906175327764732	1.35170289877998	1.008502061662	3.19108518875107	0	1.38728697820191	3.0587541638424	1.36448650230908	0	1.955675110284	2.62171167058572	0	0	0	1.33915865678527	0
A230009B12Rik	0	0	0	2.34098617511482	0	0	0	0	0	0	0	0	0	0	0	0
A230020J21Rik	0	0	0	0	0	0	0	0	0	0	0	0	0	0	0	0
A230028O05Rik	1.85687094489734	4.11248204924666	2.33550744700781	1.01194077041388	2.1374428259136	0	0	0	2.3779414185677	0.970601899770228	2.97692537502416	2.53560804773538	0	1.31606467913999	0	0
A230046K03Rik	10.8645874638716	10.8882691184958	10.407110709018	10.9087046950228	11.6855025146187	10.9206652733714	11.3343010325943	10.7632587142608	10.3234750965261	10.4163682854301	10.4410956711486	10.5295904255216	11.0421516996566	10.8309976368612	10.6979149395172	10.7034865795637
A230050P20Rik	10.7015061579096	10.830415906489	10.1818465570202	10.1019125077644	8.95818430462914	8.7724234746732	8.13996168783531	8.61888764670168	11.2251042345467	10.7743062452803	10.7213875609157	10.6134100812373	7.90572209816323	8.61229109977275	9.09598589539535	8.62910170682282
A230052G05Rik	0	0	0	0	0	0	0	0	0	0	0	0	0	0	0	0
A230056P14Rik	2.42501696426677	2.99721897875023	3.7160969031581	3.4810691306941	2.1374428259136	3.7998026622351	1.7841587896661	1.36448650230908	2.72186701558926	2.75658525466743	0.894630072027562	3.40550553287204	3.27088474014495	1.31606467913999	2.83190747582819	1.96097881892539
A230059L01Rik	3.98724816005628	4.69120530961741	4.97060680820782	4.60776283065652	4.81754749244066	5.58074929507761	2.22226784590049	3.76540458571132	4.99027106601624	6.24514050364434	5.93402855592379	5.67351388499018	6.45160350096165	5.56027666673147	5.40296112410708	4.08005486718327
A230060F14Rik	4.1381052320447	2.99721897875023	1.59628748501056	2.60480923008317	3.48535529016583	3.1825834461223	2.22226784590049	3.58783618131275	2.3779414185677	3.26857243356843	2.97692537502416	3.20562804821574	3.27088474014495	2.79897130050144	3.54970134180405	4.67766117808587
A230065H16Rik	0	1.35170289877998	0	0	0	0	0	0	0	0	0	0	0	0	0	0
A230065N10Rik	3.28402638887871	3.56863087824629	4.87435398092774	4.72331570197003	3.24785723150491	2.08124620917499	2.22226784590049	0	1.26262261394574	4.11388266360567	4.04127768890318	4.12523880330756	2.63027221807751	1.31606467913999	0	1.96097881892539
A230072C01Rik	7.84553085698047	7.2945220266976	7.67508235189526	8.08978469202768	7.35923224466008	7.55796224299594	8.18306381714231	7.2041870602675	7.12445418893422	7.3418305200003	7.44033563454743	7.35877604385447	7.41436094916325	7.02920801528281	7.51628656606762	7.18649082018969
A230072E10Rik	5.76336665006067	4.45639751124439	5.44282703539325	5.11055241466056	6.84415712079345	5.96353870949565	5.92795113320024	5.59231945777995	6.40869324310962	5.43379246258767	5.21270904336735	5.55230765381603	6.39339645929	6.42495609596023	6.83570634640448	6.07777681161938
A230072I06Rik	0	0	0	0	0	0	0	0	0	0	0	0	0	0	0	0
A230083G16Rik	0	2.49988305724624	0	2.34098617511482	1.4329099499725	1.38728697820191	1.15191589176938	0	1.26262261394574	2.27459922465103	0	1.24544556805179	2.63027221807751	1.99266699927308	0	0
A230083N12Rik	4.06464761635063	3.82711998535392	4.33803940721151	4.34453170613074	4.63219283231911	4.10086245275636	4.27286814339926	5.09050538375172	4.63159068903454	3.8515203961059	3.7035286166493	4.06742818577992	4.44398533763605	4.71850529109603	4.02683307627691	5.0367610663421
A230087F16Rik	2.64256845221996	1.73474120620016	0	2.60480923008317	0	0	0	2.05300469968662	1.26262261394574	1.54563038711665	1.83891117576683	1.61182227737632	2.15735164784766	1.31606467913999	0	0
A230103J11Rik	2.16873269128239	3.47103881464945	2.59910489480803	4.27046899742158	4.1698508148511	5.12652370895473	3.42984400010581	4.42445227727889	2.9993822680825	3.26857243356843	3.96396076290687	4.33577245645575	4.65687755893529	3.99082791042097	3.34769737592296	4.50458559741167
A230107N01Rik	6.29998249164515	4.69120530961741	5.2644382030646	5.63801188598844	4.1698508148511	5.25417256765742	5.36907909339525	5.39046176336597	4.03496096753023	6.74848858445577	5.03509270964254	4.8967209199478	5.35053079718541	4.71850529109603	5.11523390941878	5.37523564944679
A230108P19Rik	0	0	0	2.01787429759538	0	0	0	0	0	0	0	0	0	0	0	0
A2m	0	2.99721897875023	1.008502061662	0	0	0	0	2.05300469968662	2.3779414185677	2.27459922465103	2.81022340414992	0	0	0	0	0
A330008L17Rik	0	0	0	3.7224075933042	0	0	4.4446335711011	1.36448650230908	0	0	0	0	0	0	0	1.96097881892539
A330009N23Rik	4.39941889696723	5.2574318151348	4.7712174174036	4.83029574892359	3.24785723150491	3.7998026622351	4.27286814339926	3.14962245883649	3.23202987876636	4.75011155777908	5.87189091789798	4.79352630064057	4.55435483765138	3.31312401067821	3.34769737592296	3.95105635442809
A330017A19Rik	1.45845616544843	0.828685158039599	1.59628748501056	0	1.4329099499725	0	1.15191589176938	2.05300469968662	2.3779414185677	2.27459922465103	1.44268676255218	0	0	2.45143012954872	2.02150623860378	2.41681015970726
A330021E22Rik	6.49433887237021	7.71793552241133	7.49259304894501	7.92455162897398	5.1292067106808	5.67501852093571	5.64049125915904	4.79557957356902	5.51658511083692	7.82959138962781	7.51677334357598	7.92868078965842	5.81698958961383	5.01288426095375	3.34769737592296	5.09897926980498
A330023F24Rik	12.6765995245182	11.3499080161751	11.5341258145981	11.5261099702379	12.5794731150127	11.5209323820445	11.4497352693557	11.1497019351826	10.9611780930562	10.5880885016496	10.3280061599966	10.4984829391019	11.7428746759724	10.9820952799129	11.12497712581	11.724181847489
A330032B11Rik	4.1381052320447	3.97684504804187	4.10342533768293	3.829452562032	4.72784486818831	4.56206421095065	4.66912646587964	4.06595708702088	4.03496096753023	3.75227268600851	3.38549513131876	4.43053719373232	4.84235620578365	3.07883190356265	3.34769737592296	3.65226176663894
A330033J07Rik	2.83157214033177	3.74599616490118	4.53978325287048	5.30858077859938	4.52974579645016	3.9581714470738	4.4446335711011	4.06595708702088	3.60816112367474	3.26857243356843	3.38549513131876	1.90374607635191	4.32446762690855	3.84887236144775	4.67132716688447	4.3078796385813
A330035P11Rik	7.29079826756486	5.92498059586	5.60156562303446	6.00068897467597	7.26670850015055	6.81371124978518	7.19405218388265	7.26453758801176	7.28839521665997	6.07074142010298	5.40048292364048	5.69276065734855	7.35459979509509	7.10922607004288	7.33676465451875	7.5064366873119
A330040F15Rik	2.16873269128239	0	1.008502061662	0	2.60874356949346	0	2.22226784590049	1.36448650230908	2.9993822680825	0	0.894630072027562	0	2.63027221807751	2.79897130050144	4.67132716688447	3.27497440924676
A330041J22Rik	4.33839260104101	3.74599616490118	2.01273437694581	4.41497724209986	4.1698508148511	4.83135390563083	4.66912646587964	5.02223164467859	5.05242660566496	5.22754871982298	4.43424088414821	3.58103077956954	4.75259556641893	5.88519713691067	5.34982418257637	4.59371724939556
A330043C09Rik	0	1.73474120620016	0	0	0	0	0	0	0	0	0	0	0	0	0	0
A330044P14Rik	8.54777431190672	7.04608879791156	6.60174122883606	7.11107290682559	8.64558007791829	7.46865715778587	7.74728926348747	7.75991473120226	7.66178784853577	6.72250321762595	6.20996630469237	6.25550964647662	7.89527363681632	7.45379436283562	7.32304466581364	7.28345352424269
A330048O09Rik	2.64256845221996	2.68537095901473	4.40846888914222	3.19108518875107	3.68922669925757	4.10086245275636	2.55786382592348	1.36448650230908	3.43231879131836	4.26554957041858	3.26173105668125	3.20562804821574	4.05087467091533	3.69140918019821	3.54970134180405	3.95105635442809
A330050F15Rik	0	1.35170289877998	0	3.34335083035066	0	1.38728697820191	3.0587541638424	2.05300469968662	0	0	3.96396076290687	0	0	0	0	0
A330069E16Rik	5.23691222234682	5.22786041890291	5.1039213309698	5.80471428822928	6.61315920646654	6.32512168532288	5.45197188754252	6.22916089002979	5.83219640219381	6.04999540883674	5.40048292364048	5.19549955761657	6.36338791510959	6.26646545469373	6.1262228818272	6.57032571287364
A330070K13Rik	0	0	0	0	0	0	0	0	0	0	0	0	0	0	0	0
A330074K22Rik	4.67095234498241	5.61812378840954	4.40846888914222	4.92988761741594	4.41946401157195	4.91099804840284	4.36130562041646	4.71135977780196	3.76488066903552	3.11724022821504	5.37083581533386	4.33577245645575	3.27088474014495	4.34824525547075	4.15626799995763	4.50458559741167
A330076H08Rik	3.1483867991417	2.84970461590691	1.59628748501056	5.11055241466056	0	3.41888857859278	4.17865335524963	2.86777521882875	0	0.970601899770228	5.14426359858536	2.14642524012576	0	0	0	0
A330093E20Rik	2.42501696426677	0.828685158039599	1.008502061662	2.60480923008317	0	0	0	0	0	0	0.894630072027562	0	0	0	0	0
A330094K24Rik	2.83157214033177	3.56863087824629	3.01484588767766	3.4810691306941	2.1374428259136	0	2.55786382592348	2.51715974280709	2.3779414185677	0	1.44268676255218	0	0	1.31606467913999	0	1.29079604074836
A330102I10Rik	2.16873269128239	2.49988305724624	3.01484588767766	1.01194077041388	0	0	2.22226784590049	0	1.92547924084347	3.40552681673422	3.88226446054713	4.2859487551885	2.98584724435694	0	0	0
A3galt2	6.46608973165804	6.91305882335871	7.11486336048114	6.66740380620415	8.717255335457	8.01079222889769	8.31070714654935	8.51713558530023	6.0610807680805	6.54113020764962	5.91361193849844	6.91833013325803	8.67734031422351	9.18867611383982	8.90659504168541	8.63436335021435
A430005L14Rik	7.99635797739015	8.14318901375719	9.00276300443177	8.05159913738497	8.22150883379597	8.91928952460263	8.33274874194965	8.54173089445032	9.46404493746955	8.85360742147242	8.78984145649763	9.13894167163835	8.44636245589574	8.94878681124238	9.11203144586069	8.85323164383046
A430010J10Rik	3.1483867991417	2.49988305724624	0	2.34098617511482	3.86782329368188	0	0	0	0	1.955675110284	4.25109760951168	0	2.15735164784766	1.31606467913999	3.34769737592296	1.29079604074836
A430018G15Rik	8.60070569722636	6.49581641902234	8.52073361706683	8.26687965260612	7.50136102804582	7.1121616690603	7.22972946175293	6.89619309196266	8.88010344546695	6.52618637621844	6.24307077301767	6.40302869750668	7.24366351308683	6.63416873492276	6.27615912628671	7.113011425283
A430033K04Rik	8.7977519134918	8.32525675832314	8.60936768314238	7.82457763902167	8.49737436270692	7.54553787107834	7.99545220878059	7.73879684799704	8.4943514846808	7.58475166248324	7.58291385966604	7.71939158640875	8.0819055278016	7.52554266719992	7.68667559200716	7.6587941097235
A430035B10Rik	6.01808122184294	5.47442609738804	5.06083758148339	6.04578838780987	5.87766703525262	4.83135390563083	6.16754055376841	5.2180632266217	5.83219640219381	5.82426287835192	5.24575135041734	5.39669143249553	5.98406834782736	6.11963763962912	5.45421026572511	5.09897926980498
A430046D13Rik	8.04491459895961	8.07424220982801	8.75500709837058	8.49945069070788	8.30141789333403	7.91745314978194	7.91737994319955	8.24493724707362	7.3012518693076	8.0069077359782	7.7007939728098	7.61228105215616	8.42473004801793	8.30085806646493	8.33912790086348	8.10020555432484
A430048G15Rik	0	0	0	0	0	0	0	0	0	2.27459922465103	0	0.753141393242171	0	0	0	0
A430057M04Rik	1.85687094489734	5.22786041890291	3.7160969031581	2.34098617511482	2.1374428259136	1.38728697820191	2.55786382592348	2.05300469968662	3.76488066903552	5.29962272803979	3.79566272367432	5.112178124234	2.98584724435694	0	0	1.96097881892539
A430060F13Rik	0	0	0	0	0	0	0	0	0	0	0	0	0	0	0	0
A430072P03Rik	0	1.35170289877998	0	0	0	0	0	0	1.92547924084347	0	0	0	0	0	0	0
A430078G23Rik	4.89938500194377	6.43241253360164	5.47600281032644	5.51511233225926	2.96340564417997	4.3498150485406	4.27286814339926	4.06595708702088	4.15313900728345	5.40140158621223	5.82892735305355	5.67351388499018	2.98584724435694	3.84887236144775	4.27504040551314	2.76267212040157
A430078I02Rik	2.16873269128239	2.28697863769827	2.59910489480803	3.60677896885106	6.63799607523574	5.37143949374008	5.56801204779043	4.79557957356902	2.72186701558926	4.33579479433953	1.44268676255218	3.66138480140317	6.23669292738469	5.312387906043	4.98188671505026	6.57032571287364
A430093F15Rik	2.42501696426677	6.13072231492739	2.01273437694581	2.8277647083988	0	0	0	0	2.3779414185677	2.53562749622837	3.38549513131876	3.73749846960735	0	2.79897130050144	0	2.76267212040157
A430104N18Rik	5.1329368399233	7.59592398434252	6.44302306463593	4.41497724209986	1.4329099499725	2.89984305160689	3.25619779434962	1.36448650230908	5.5600239147741	6.92975441521217	7.03988668051515	7.30350746460644	3.50879070254782	3.51462988062685	2.48287716554336	3.04144465842375
A430105I19Rik	9.89876924017183	9.05692264802392	9.69992839111729	9.223415748935	8.03774321371481	8.22850440247699	8.56927557095736	8.49840996514913	10.0155458359806	8.86849475559478	8.70030548132205	8.56225143186995	8.79442192677257	8.24527506935421	8.24767780204614	8.66553648464501
A430105J06Rik	5.51025312328037	5.2574318151348	5.77152964983549	5.69574626841611	3.48535529016583	3.7998026622351	2.55786382592348	4.19560846888449	4.99027106601624	5.52681771001055	5.78464495466029	5.16825694983492	3.27088474014495	3.99082791042097	4.58198745706276	4.40958253764766
A430106G13Rik	4.20800312906593	3.25349399326913	5.14575567539588	6.21328491307128	5.38535436581791	5.37143949374008	5.36907909339525	5.33525334315635	0	5.64219781713544	4.64706850676798	4.99302430721467	5.46799350603294	3.99082791042097	4.15626799995763	5.1586247958851
A430108G06Rik	2.64256845221996	2.49988305724624	0	0	2.60874356949346	2.89984305160689	4.17865335524963	2.05300469968662	4.54776080181372	1.955675110284	2.40481201830379	2.14642524012576	4.05087467091533	1.99266699927308	2.02150623860378	3.27497440924676
A430110L20Rik	7.08328653642304	6.39298807225215	6.8241587349708	6.85646660343851	5.49817405479267	5.25417256765742	6.2624604117183	6.13531429137069	5.68300419209902	6.51108613088608	6.01292283526933	6.11989322061958	5.57660838759542	6.2382710632109	6.24739262800297	6.07777681161938
A4galt	12.144876756678	11.9423878216635	12.8638135519128	11.8856395236864	12.1650482994162	11.9716942548807	12.0328437925233	12.3494103113766	12.7319703258946	11.4274484183724	11.0337159630249	11.1562139421465	12.1374488071742	12.5208661986461	12.1655891508131	12.2966102886152
A4gnt	1.85687094489734	4.50651605196239	2.01273437694581	6.15272951950191	8.66986964635107	7.99260127587463	5.23506211885369	4.95056574190853	0	0	0	1.24544556805179	0	4.23865856474223	0	0
A530006G24Rik	0	0	0	0	0	0	0	0	0	0	0	0	0	0	0	0
A530010F05Rik	0	0	0	0	0	0	0	0	0	0	0	0	0	0	0	0
A530013C23Rik	4.39941889696723	4.81569368991923	3.33719591411879	3.829452562032	3.24785723150491	1.38728697820191	0	3.14962245883649	1.92547924084347	3.11724022821504	2.14943252450896	4.2343426452794	2.63027221807751	1.99266699927308	1.33915865678527	3.47591642171864
A530016L24Rik	9.06354920160566	8.54800392275057	8.84346567363166	10.0979031020549	0	5.31399718229072	3.42984400010581	4.31456309448526	5.79631967781604	8.26270987228824	9.44124184795266	8.53318297451028	3.71296243259894	2.79897130050144	7.41645251222302	3.47591642171864
A530017D24Rik	8.77202170035897	8.78219010843945	8.98558746247389	9.18613368265354	9.55201422678382	8.98517340517508	8.78447665268469	8.9014055434824	7.69138978925991	8.2939245463259	8.02490805255739	8.42512952061647	8.70751348738729	8.02367483723792	8.01148595029819	8.31858184016744
A530020G20Rik	9.15707922104507	9.56245647393417	9.00276300443177	9.59929185221157	7.55451071888429	7.00734326291134	6.7782851221026	7.24968498036646	7.42388433575581	9.34156141455959	9.64074297967193	8.82028082344551	7.85270622833476	6.39972080747865	7.80983529565885	7.70953012926333
A530021J07Rik	0	0	0	0	0	0	0	0	0	0	0	0	0	0	0	0
A530032D15Rik	5.02088185994416	7.1678810965951	5.94741531086435	6.63825264575902	5.44286675103115	2.54784190553391	4.36130562041646	5.72710193827783	3.23202987876636	4.46678867772783	5.03509270964254	4.60321686960707	2.63027221807751	4.4500922228532	3.11273124120989	3.8093806419801
A530040E14Rik	5.56455326576928	6.43241253360164	5.18641104134517	5.80471428822928	6.17784032655123	5.12652370895473	5.32577542606527	4.42445227727889	4.71081585866302	5.43379246258767	5.54021500813494	4.92954153244237	4.65687755893529	4.4500922228532	3.34769737592296	3.95105635442809
A530053G22Rik	3.62794742034714	2.03712347003749	1.008502061662	5.23259921751631	0	1.38728697820191	0	2.05300469968662	0	0	1.83891117576683	0	0	0	3.54970134180405	0
A530054K11Rik	9.53908131668202	9.24949190126581	8.79827571856142	9.52160273188748	9.11678534854927	8.56031783844192	8.73567986765681	8.36694701117252	8.44306841990145	8.37122059714263	8.21209162812131	8.83334764121014	8.82226567488258	8.17264251247708	8.37945675984674	8.31858184016744
A530058N18Rik	0	0	0	0	0	2.89984305160689	0	1.36448650230908	0	0	2.97692537502416	0	0	0	0	0
A530064D06Rik	4.20800312906593	5.00192103096097	2.01273437694581	3.92910068897891	2.1374428259136	2.54784190553391	3.85229523643185	1.36448650230908	3.43231879131836	3.5305999219408	4.7883269013598	3.878644596438	1.44915249491712	3.51462988062685	4.27504040551314	2.41681015970726
A530072M11Rik	7.52105672239871	6.48335660322128	6.78498399527643	6.32726564924175	8.55719388096158	7.68800266519692	7.96754867777113	7.87084123302262	7.09522358114769	6.24514050364434	5.85056906183294	5.19549955761657	7.5269331348757	7.70106766066853	7.97685688761159	7.61688014953584
A530076I17Rik	0.906175327764732	2.03712347003749	0	3.19108518875107	0	0	0	0	0	0.970601899770228	2.81022340414992	3.09424404383287	0	0	0	0
A530083I20Rik	0	0.828685158039599	3.01484588767766	1.01194077041388	2.60874356949346	2.89984305160689	3.42984400010581	1.36448650230908	1.92547924084347	2.27459922465103	1.44268676255218	2.35410033572452	0	1.31606467913999	2.02150623860378	2.41681015970726
A530084C06Rik	5.48231690415909	5.94329181498428	6.66064194167711	6.817986862456	5.26295790085013	6.00042049622464	5.77536317713602	5.81043364668266	4.99027106601624	6.58505480617287	5.93402855592379	5.92207695526889	5.57660838759542	6.08838977694962	5.55155044251598	6.3577506154569
A530095I07Rik	0	0	2.33550744700781	0	0	0	0	0	1.26262261394574	1.955675110284	2.97692537502416	0	0	0	0	0
A530099J19Rik	4.33839260104101	6.177879290984	4.26399444368715	5.51511233225926	2.60874356949346	1.38728697820191	0	1.36448650230908	4.78591594673759	6.17021936730539	5.24575135041734	5.93829467614086	3.71296243259894	2.79897130050144	2.02150623860378	2.76267212040157
A630001G21Rik	5.45382903080128	7.20629611919235	4.18594261666164	4.02230848290206	2.60874356949346	3.62188084370193	3.25619779434962	1.36448650230908	6.45545107667617	7.23559925454981	6.97239744250279	7.41780013366394	4.55435483765138	3.31312401067821	5.05010041147242	4.40958253764766
A630007B06Rik	11.4320528444574	10.5383502723916	10.4473946503323	10.8613985644369	11.5988114256467	10.9586450290886	11.4566522154676	10.9285815029936	10.9075368551327	10.4836647336856	10.2997679812227	10.7021549450961	11.1204920323697	10.8613547860313	10.9816951912771	10.9019567798399
A630010A05Rik	0	1.35170289877998	1.008502061662	2.60480923008317	4.72784486818831	3.62188084370193	4.07785334803711	2.86777521882875	2.72186701558926	2.94815339840444	0	3.66138480140317	3.27088474014495	3.51462988062685	3.11273124120989	1.96097881892539
A630012P03Rik	0	0.828685158039599	0	0	0	0	0	0	0	0	0	0	0	0	0	0
A630014C17Rik	2.16873269128239	2.49988305724624	1.008502061662	0	2.60874356949346	0	0	0	2.9993822680825	2.75658525466743	0	2.53560804773538	0	2.79897130050144	0	2.76267212040157
A630023A22Rik	2.16873269128239	3.36636298873736	0	0	0	0	0	0	2.9993822680825	3.94437778531715	4.18449154943136	7.37673820025615	0	0	0	0
A630023P12Rik	1.45845616544843	7.50022286447033	4.01590048528028	1.60086166617744	0	1.38728697820191	1.15191589176938	3.76540458571132	4.36390071123538	3.94437778531715	3.26173105668125	4.56194570879694	3.27088474014495	0	2.02150623860378	2.76267212040157
A630031M04Rik	0	2.49988305724624	2.82189935448609	2.34098617511482	4.901997655864	3.1825834461223	4.5981073169998	3.92349337850438	0	0	2.97692537502416	2.35410033572452	2.15735164784766	2.45143012954872	2.48287716554336	3.27497440924676
A630033H20Rik	4.51423374408506	5.94329181498428	4.7712174174036	5.02304619058568	2.96340564417997	2.08124620917499	3.85229523643185	2.86777521882875	3.76488066903552	5.55653929008583	5.10878334499246	5.27427045942635	0	1.99266699927308	3.34769737592296	3.65226176663894
A630050E04Rik	0	0	0	0	0	0	0	0	0	0	0	0	0	0	0	0
A630052C17Rik	7.84553085698047	7.94844262255844	8.14617713152076	8.11645425461996	7.82710569108738	7.4286237846388	7.24142848190833	7.72812084391494	7.83976031397327	7.74821791130679	7.48253011694749	8.01913467223032	7.60594848254906	7.33900275110081	7.7495692790956	7.3743078099469
A630072L19Rik	0.906175327764732	0.828685158039599	1.008502061662	0	0	0	0	0	0	1.54563038711665	0	1.61182227737632	0	0	0	0
A630073D07Rik	0	0	0	0	0	0	1.15191589176938	0	0	0	0	0	0	0	0	0
A630075F10Rik	2.64256845221996	2.99721897875023	0	1.60086166617744	2.60874356949346	0	0	2.05300469968662	1.26262261394574	2.94815339840444	2.62171167058572	2.84179795845197	2.15735164784766	0	3.34769737592296	1.96097881892539
A630076J17Rik	0	0	0	0	0	0	0	0	0	0	0	4.9616320699855	0	0	0	0
A630077J23Rik	1.85687094489734	2.03712347003749	0	0	0	2.08124620917499	0	0	1.92547924084347	0	2.40481201830379	0.753141393242171	0	1.31606467913999	2.83190747582819	1.29079604074836
A630081J09Rik	4.62058095988299	6.35245591976084	4.82370714185542	5.57787040150228	1.4329099499725	4.23070203334558	1.15191589176938	4.62191703359089	3.60816112367474	5.29962272803979	6.10583553124604	2.69681081778367	2.98584724435694	1.31606467913999	3.34769737592296	2.76267212040157
A630091E08Rik	0	0	0	0	0	0	0	0	0	0	0	0	0	0	0	0
A630095E13Rik	17.6381440673343	8.36315310942058	7.86237107867291	9.47702050499961	16.8304218021795	14.6615671661251	15.7403600925863	15.4728263504016	17.5567562085011	8.76090539814995	4.43424088414821	3.49593591761019	15.4751273177992	14.9426374255462	15.5276086987353	15.4569840191507
A630095N17Rik	0	0	0	0	0	0	0	0	0	0	0	0	2.15735164784766	0	0	0
A730011C13Rik	8.42473606262703	8.57173843311844	9.22394011284679	8.96037331953854	9.19836662453204	8.89989939943368	8.92531379503673	8.73541586216095	7.80407353522311	7.74176410306379	7.367147593414	8.01531760119162	8.76028419251522	8.36093143031986	8.50628314498219	8.6238208034627
A730013G03Rik	2.83157214033177	0.828685158039599	1.008502061662	1.01194077041388	0	0	1.15191589176938	1.36448650230908	1.26262261394574	2.53562749622837	2.81022340414992	0	0	0	0	0
A730015C16Rik	2.16873269128239	0	0	1.60086166617744	0	0	1.7841587896661	0	1.92547924084347	0	0	0	0	1.31606467913999	0	1.96097881892539
A730017C20Rik	5.33389519589233	7.50639381355579	5.18641104134517	8.63843318922351	4.02672632789659	6.85457261156626	7.7877447244406	7.88051502264956	2.72186701558926	4.26554957041858	8.40360566243054	4.18082185114854	3.27088474014495	3.99082791042097	4.27504040551314	3.27497440924676
A730017L22Rik	8.11481633776076	8.08665119459092	8.63162115836687	8.52754427553601	8.17983081025936	8.04650015683188	8.14619853750949	8.16010961605857	8.08250997120189	8.20757570117999	8.17397485607827	8.35437460638137	8.41744655863152	7.81043676769278	8.21090118106335	8.22402973025289
A730018C14Rik	0	2.68537095901473	0	0	3.86782329368188	0	1.15191589176938	2.05300469968662	0	0	2.14943252450896	0	0	0	0	1.29079604074836
A730020E08Rik	4.39941889696723	5.07016475330306	5.1039213309698	5.8813577598501	6.14356087036611	5.80579136814461	5.92795113320024	6.03493564856839	3.76488066903552	4.84950304094458	4.91697939443426	5.46544908104639	6.20320102904497	6.52170196637342	6.33202651648415	6.25218796347894
A730020M07Rik	1.85687094489734	2.84970461590691	1.59628748501056	4.02230848290206	2.1374428259136	0	1.15191589176938	1.36448650230908	2.9993822680825	5.26403576035656	4.69570771397802	4.06742818577992	0	0	1.33915865678527	1.96097881892539
A730032A03Rik	0	1.35170289877998	0	0	2.96340564417997	0	0	2.05300469968662	0	0	0	0	2.63027221807751	0	0	0
A730035I17Rik	0	0	0	0	0	0	0	0	0	0	0	0	0	0	0	0
A730036I17Rik	0	2.03712347003749	0	1.01194077041388	0	0	0	1.36448650230908	0	0	0	1.24544556805179	2.15735164784766	3.07883190356265	0	1.96097881892539
A730045E13Rik	0	0	0	0	0	0	0	0	0	0	0	0	0	0	0	0
A730046J19Rik	2.83157214033177	2.99721897875023	4.87435398092774	5.19305313626809	1.4329099499725	0	2.22226784590049	2.51715974280709	0	4.89674363276033	4.37573882310471	0.753141393242171	0	1.31606467913999	1.33915865678527	3.47591642171864
A730049H05Rik	0	2.49988305724624	3.01484588767766	2.34098617511482	1.4329099499725	1.38728697820191	2.22226784590049	1.36448650230908	0	2.53562749622837	3.7035286166493	3.40550553287204	1.44915249491712	2.79897130050144	0	0
A730056A06Rik	4.51423374408506	5.22786041890291	5.18641104134517	5.6082545100653	3.68922669925757	2.89984305160689	3.58481716166669	3.58783618131275	3.76488066903552	4.03161822366728	3.60510676192056	3.20562804821574	2.98584724435694	0	2.83190747582819	3.47591642171864
A730060N03Rik	2.42501696426677	2.03712347003749	1.008502061662	3.34335083035066	3.68922669925757	2.54784190553391	1.15191589176938	2.86777521882875	0	0	2.81022340414992	0	3.27088474014495	1.99266699927308	3.34769737592296	0
A730061H03Rik	3.90545970512533	0.828685158039599	1.008502061662	1.01194077041388	0	2.54784190553391	0	2.05300469968662	3.23202987876636	1.54563038711665	3.12634484969597	2.53560804773538	1.44915249491712	3.99082791042097	3.34769737592296	3.27497440924676
A730071L15Rik	3.62794742034714	2.49988305724624	3.18500531077294	0	2.96340564417997	2.54784190553391	3.42984400010581	3.38530399057016	1.92547924084347	2.27459922465103	0	1.24544556805179	3.71296243259894	3.84887236144775	2.48287716554336	2.41681015970726
A730081D07Rik	4.7667074647441	4.93028820167346	4.26399444368715	5.34512178175423	5.87766703525262	5.76350396032038	5.77536317713602	4.42445227727889	4.26236518431528	4.64336270947885	3.88226446054713	3.94435581018495	4.19414698113345	2.79897130050144	4.27504040551314	4.08005486718327
A730085K08Rik	0	0	0	0	0	0	0	0	0	0	2.14943252450896	0	0	0	0	1.29079604074836
A730090H04Rik	3.522162186984	2.99721897875023	2.33550744700781	3.19108518875107	0	0	0	0	4.36390071123538	2.75658525466743	1.44268676255218	2.69681081778367	0	2.45143012954872	0	0
A730090N16Rik	1.85687094489734	0	0	2.8277647083988	2.60874356949346	2.89984305160689	3.85229523643185	3.14962245883649	1.92547924084347	2.75658525466743	0	0	2.63027221807751	3.84887236144775	3.7268637352261	2.41681015970726
A830005F24Rik	2.64256845221996	0.828685158039599	1.008502061662	3.02083193491112	0	2.08124620917499	0	1.36448650230908	1.92547924084347	0	3.26173105668125	1.24544556805179	0	0	2.02150623860378	2.41681015970726
A830009L08Rik	0.906175327764732	0.828685158039599	3.18500531077294	2.34098617511482	0	0	0	2.05300469968662	1.92547924084347	1.955675110284	2.97692537502416	1.24544556805179	0	2.45143012954872	1.33915865678527	0
A830010M20Rik	8.42840103796456	8.7539407742518	8.40922157052373	8.58214166404914	10.4031466164052	9.39142220180445	9.44370613828074	9.32988024277147	7.66178784853577	8.86552955333801	8.80931267347486	8.40484866598242	9.94744895950156	9.32561991361196	9.93921763114106	9.8220032889475
A830011K09Rik	9.22818949697635	1.35170289877998	0	2.01787429759538	0	0	0	0	8.1551266466892	0.970601899770228	0.894630072027562	2.35410033572452	1.44915249491712	0	0	0
A830012C17Rik	3.28402638887871	3.90392398219503	2.33550744700781	3.19108518875107	2.60874356949346	1.38728697820191	3.0587541638424	3.38530399057016	3.23202987876636	2.75658525466743	2.62171167058572	4.12523880330756	3.50879070254782	2.45143012954872	0	0
A830018L16Rik	6.0938863059521	7.2288635423732	5.94741531086435	8.49945069070788	7.15068474652736	7.4817585002669	7.46744789348649	7.47072250003376	4.15313900728345	6.28119081289291	8.20370783869609	5.41997665704864	6.50755291077796	5.73186486508614	6.71482985112733	5.76885432704046
A830019P07Rik	2.42501696426677	4.50651605196239	3.60051153911602	3.34335083035066	1.4329099499725	2.08124620917499	0	1.36448650230908	2.3779414185677	3.26857243356843	4.37573882310471	2.53560804773538	1.44915249491712	2.79897130050144	3.11273124120989	0
A830031A19Rik	0	0	0	0	0	0	0	0	0	0	0	0	0	0	0	0
A830035A12Rik	0	0	0	0	0	0	0	0	1.26262261394574	0	0	0	1.44915249491712	0	0	0
A830036E02Rik	2.99865858176166	3.1310394883028	1.008502061662	0	3.24785723150491	0	0	0	1.92547924084347	0	0	1.90374607635191	3.71296243259894	1.31606467913999	0	1.29079604074836
A830039N20Rik	7.29882914076748	8.40998835320854	8.70341392876023	9.06813296462014	9.43288097029589	8.78832876286656	9.08966000082378	8.85799626097972	6.40869324310962	8.38371002607106	7.99120588694785	8.14674197026283	8.76028419251522	8.67673871873321	8.28354018483666	8.71604003726824
A830052D11Rik	4.33839260104101	4.17580010130005	3.33719591411879	3.02083193491112	4.98177658850746	4.45983937435264	2.22226784590049	4.06595708702088	4.78591594673759	3.75227268600851	4.37573882310471	3.09424404383287	4.19414698113345	3.84887236144775	3.34769737592296	4.90364585666396
A830073O21Rik	4.89938500194377	4.04625697482689	5.06083758148339	4.54631952334105	6.58788725481211	5.58074929507761	5.13825997800391	5.49491815225911	4.63159068903454	3.75227268600851	2.81022340414992	3.66138480140317	6.33274189999134	4.79791991401587	5.34982418257637	6.13828712232505
A830080D01Rik	9.30993377844323	9.41280235872838	9.62426301705572	9.72938765856374	9.28740310495182	8.60889416142063	8.97521209609152	8.3600486062636	8.46036611699971	9.23301062190583	8.78703827695574	9.18554223289976	8.86572725143855	8.38041258183832	8.46315069509618	8.4073164598791
A830082K12Rik	6.46608973165804	6.8849148401316	6.97101468846666	7.89404743152326	5.95876538752174	6.10572511999481	7.33175461521036	6.60088885297134	5.42557517632281	7.00713398070519	7.14870872598894	6.95864076009013	6.50755291077796	5.92111265366708	5.05010041147242	6.81237657908004
A830092H15Rik	0	0	0	0	0	0	0	0	0	0	0	0	0	0	0	0
A930001A20Rik	5.45382903080128	5.22786041890291	6.33867170355189	6.41582010058421	5.44286675103115	4.45983937435264	4.73681298777465	4.52656044953085	4.71081585866302	5.98590499901082	2.40481201830379	4.33577245645575	4.55435483765138	4.94472737389181	4.02683307627691	3.8093806419801
A930001C03Rik	4.62058095988299	3.97684504804187	4.66013614155426	4.77779710867172	4.52974579645016	3.9581714470738	4.66912646587964	3.58783618131275	4.26236518431528	6.29888368837139	5.87189091789798	6.0765913130924	2.63027221807751	3.51462988062685	2.83190747582819	4.75698819415305
A930002H24Rik	1.45845616544843	0	0	1.60086166617744	0	0	0	1.36448650230908	2.3779414185677	2.27459922465103	2.81022340414992	0	0	2.79897130050144	0	0
A930002I21Rik	0	0.828685158039599	0	0	0	0	0	0	0	0	0	0	0	0	0	0
A930003A15Rik	0	1.35170289877998	0	0	0	0	0	0	0	1.54563038711665	2.14943252450896	0	0	0	0	0
A930004D18Rik	5.1329368399233	5.39682722607548	6.2835219394945	6.49925188794254	6.45442728262852	6.75016372997383	6.81005743669531	7.09208912268936	5.05242660566496	5.77454588473362	6.70177045986063	5.98588186809438	6.39339645929	7.06174972316474	7.33676465451875	6.86703668616968
A930005H10Rik	7.68934528191482	7.88354741176313	8.57915214591877	8.38565559546764	8.67587867437514	8.50364016006694	8.58313360871283	8.56591391751361	7.83976031397327	8.32447812675411	7.58936414972837	7.59703896700136	8.18844036039468	8.6872055455055	8.96518446364675	8.75036920711033
A930006I01Rik	1.85687094489734	0	0	0	2.1374428259136	0	0	0	2.9993822680825	0.970601899770228	0	0	0	0	3.34769737592296	0
A930006K02Rik	3.1483867991417	4.60181408174897	3.9227207983605	3.34335083035066	2.60874356949346	3.62188084370193	4.27286814339926	4.62191703359089	4.03496096753023	5.19011489273973	5.10878334499246	4.2859487551885	4.05087467091533	2.45143012954872	4.02683307627691	3.04144465842375
A930007I19Rik	5.83138377432922	5.03644637063676	5.60156562303446	5.19305313626809	6.94712067020499	6.00042049622464	6.82568499471151	5.63866022841737	4.45875771615484	4.69772423742803	5.78464495466029	4.68237767281264	6.0977912358376	5.312387906043	5.80944899189303	6.5921219809265
A930009A15Rik	2.42501696426677	1.35170289877998	1.008502061662	3.829452562032	0	0	0	2.05300469968662	0	0.970601899770228	3.26173105668125	0.753141393242171	0	0	2.83190747582819	0
A930011G23Rik	0.906175327764732	0	0	0	0	0	0	1.36448650230908	1.26262261394574	0	0.894630072027562	0	0	0	0	0
A930011O12Rik	2.16873269128239	4.50651605196239	2.01273437694581	5.41553920246576	0	4.6575225281542	4.97966859045646	5.44363512938367	0	1.54563038711665	6.93236559080444	1.90374607635191	0	0	0	0
A930012L18Rik	5.71617242050111	5.72782297419973	6.55593187485328	6.65290185343534	4.52974579645016	3.9581714470738	4.27286814339926	4.87515289384133	5.68300419209902	5.36826674621596	5.76198339521319	4.64334014813806	5.62799573559335	4.63446325190701	3.54970134180405	4.3078796385813
A930012O16Rik	5.39510804407795	5.22786041890291	5.14575567539588	4.83029574892359	4.52974579645016	4.83135390563083	3.25619779434962	2.51715974280709	4.54776080181372	5.36826674621596	3.49947566594574	3.73749846960735	4.65687755893529	5.64862026283454	5.05010041147242	5.56352929561297
A930015D03Rik	7.16464061169082	7.32974779280641	7.3297312571444	7.69609322841975	7.40336007636667	7.50760957213206	7.73078400048157	7.66235056602435	4.26236518431528	5.22754871982298	4.74276043432548	4.56194570879694	6.50755291077796	4.79791991401587	5.40296112410708	5.21590198007419
A930016O22Rik	2.99865858176166	1.35170289877998	3.01484588767766	3.02083193491112	3.48535529016583	4.45983937435264	4.5981073169998	3.76540458571132	1.26262261394574	2.53562749622837	3.38549513131876	0.753141393242171	2.98584724435694	3.31312401067821	4.02683307627691	3.04144465842375
A930017K11Rik	0	0	0	0	0	0	0	0	5.60219293803828	1.54563038711665	0	2.14642524012576	0	0	0	0
A930017M01Rik	4.1381052320447	3.74599616490118	3.60051153911602	4.10985813287306	2.96340564417997	2.89984305160689	3.58481716166669	4.06595708702088	1.92547924084347	0	5.54021500813494	0	2.63027221807751	1.99266699927308	1.33915865678527	0
A930018M24Rik	1.85687094489734	4.55495179443812	1.59628748501056	3.34335083035066	1.4329099499725	0	0	2.05300469968662	3.23202987876636	4.94248626692611	5.1788921880764	5.57322911296008	1.44915249491712	0	0	0
A930018P22Rik	0	0	0	0	0	1.38728697820191	1.7841587896661	2.86777521882875	1.92547924084347	0	0	0	0	0	0	0
A930019D19Rik	0	0	0	0	0	0	0	0	0	0	0	0	0	0	0	0
A930024E05Rik	7.15582452987334	6.8170283756844	7.50067592428006	6.80492877744025	7.47403340511927	6.77165875589516	7.38546516598871	7.09208912268936	5.79631967781604	7.13083216065011	6.70177045986063	6.60954364695032	7.47174475178024	6.6556470113618	6.85490325425367	7.113011425283
A930024N18Rik	4.33839260104101	5.88764581473485	5.57118450092948	5.41553920246576	1.4329099499725	2.89984305160689	3.25619779434962	2.86777521882875	2.72186701558926	5.82426287835192	5.61798764418069	5.57322911296008	3.50879070254782	3.84887236144775	3.54970134180405	3.8093806419801
A930029G22Rik	2.99865858176166	4.17580010130005	4.87435398092774	4.02230848290206	1.4329099499725	3.62188084370193	3.42984400010581	3.38530399057016	4.92531664683727	3.11724022821504	4.114660964261	4.00720397128457	1.44915249491712	5.1999330764435	4.27504040551314	4.3078796385813
A930031H19Rik	0	0	0	0	0	0	0	0	0	0	0	0	0	0	0	0
A930033H14Rik	5.66738198434871	6.13072231492739	5.1039213309698	6.17319836935034	3.48535529016583	3.7998026622351	4.36130562041646	4.42445227727889	5.60219293803828	6.40071289953342	5.61798764418069	5.6540068686186	3.71296243259894	4.71850529109603	3.54970134180405	4.50458559741167
A930035D04Rik	0	0	0	0	0	0	0	2.05300469968662	1.26262261394574	1.54563038711665	2.14943252450896	0.753141393242171	1.44915249491712	1.99266699927308	0	0
A930038B10Rik	1.85687094489734	2.49988305724624	3.9227207983605	0	0	2.08124620917499	1.15191589176938	0	1.26262261394574	5.46547205088273	5.21270904336735	5.112178124234	3.89178936811924	3.84887236144775	1.33915865678527	4.90364585666396
A930041C12Rik	0	0	1.59628748501056	1.60086166617744	1.4329099499725	0	0	0	0	0	0	0	1.44915249491712	0	0	1.29079604074836
A930104D05Rik	0	0	0	0	0	0	0	0	0	0	0	0	0	0	0	0
AA386476	4.20800312906593	2.49988305724624	4.60121434729369	4.97721870983748	3.86782329368188	4.56206421095065	5.13825997800391	3.38530399057016	3.76488066903552	4.19170824503972	3.38549513131876	4.2859487551885	4.84235620578365	4.34824525547075	4.91028696792302	4.19845973768214
AA387200	0	0	0	0	0	0	0	0	0	0	0	0	0	0	0	0
AA413626	4.20800312906593	4.23645564906754	1.59628748501056	4.34453170613074	5.32545373986091	4.91099804840284	1.7841587896661	4.52656044953085	3.43231879131836	5.0716070382696	5.10878334499246	3.09424404383287	5.46799350603294	5.07796596307692	4.38477407837422	5.94856503838615
AA414768	3.90545970512533	5.28640923132852	4.47561958770307	5.19305313626809	4.41946401157195	4.10086245275636	4.27286814339926	3.76540458571132	4.36390071123538	5.02983776512007	5.95416027026009	4.79352630064057	1.44915249491712	3.51462988062685	3.7268637352261	3.04144465842375
AA415398	7.33832632050846	6.99433930077679	7.33877705933838	7.1216434147111	7.69131640794362	7.16184680814561	7.61863558552489	7.29379180265107	6.6081104771136	7.02850097774747	6.88071128013262	6.79016488688933	7.12348082878561	7.21428171044279	6.81625055036462	7.3616737060785
AA465934	8.15518736820727	6.28226426841184	6.26466003157775	6.66740380620415	5.38535436581791	6.29574916432307	5.70950272557604	5.76936937565465	9.28793053726242	8.97688139295672	8.81757770077807	8.8823686076998	8.77745403019555	8.87745571163686	8.71503610838837	8.44373609883032
AA467197	2.99865858176166	6.37960348376716	4.40846888914222	4.27046899742158	3.24785723150491	2.89984305160689	2.22226784590049	3.58783618131275	3.90623167215722	2.94815339840444	4.9967860725363	4.60321686960707	2.15735164784766	0	1.33915865678527	1.29079604074836
AA474331	8.82024422067489	8.82478838089902	8.65715700484106	8.83430261927508	9.31846438210261	8.58481043916053	8.57390972324558	8.77744392589358	8.54387400760651	8.53693872573995	8.36653197202256	8.59586660462907	8.91827535033165	8.71304513044745	8.99144357253073	8.68087404634325
AA474408	6.86266616041379	5.44902075924713	5.99396667028931	5.6082545100653	6.75614488888754	7.49474193729409	7.68867531454182	7.6167765869456	6.31036999517346	6.15086496381668	5.07240847666448	6.21614626128482	7.89527363681632	7.64847444982204	7.03400844991262	6.97051081812584
AA543186	5.73996250710941	4.40447501988908	5.97087874119291	5.51511233225926	6.03554655655377	5.6286537438163	5.83834783917504	5.09050538375172	6.28470527141278	5.02983776512007	3.26173105668125	4.56194570879694	5.57660838759542	5.77175258744945	5.80944899189303	6.16761641128413
AA543401	0	0	0	0	0	0	0	0	0	0	0	0	0	0	0	0
AA623943	0	0	0	0	0	0	0	0	0	0	0	0	0	0	0	0
AA645442	0	1.35170289877998	0	0	0	0	0	0	0	0	0	0	0	0	0	0
AA672651	0	0	0	0	0	0	0	0	0	0	0	0	0	0	0	0
AA792892	0	0	0	0	0	0	0	0	0	0	0	0	0	0	0	0
AA986860	9.53738531331938	10.2729482236222	10.7735008922149	10.5677661718582	9.76429556358972	10.0643403408361	9.81451309261109	9.43208840291752	9.14548203689563	10.6625817852131	10.5064595606306	10.9406990172756	9.93984350630945	9.79112526707488	10.0845379547768	10.2820481549407
AA987161	9.1898371859907	8.99682746734113	9.25533114583864	9.59739975229792	9.3068946305313	8.30420656635333	8.61045661925021	8.27458753508117	8.74076263540868	8.72536462778743	8.57590212541963	8.91346421422892	8.75451520171818	8.63949499231724	8.07015598847153	8.58086290081401
Aaas	9.03738875430266	9.01425446447295	9.37448062321475	8.83430261927508	8.59573857095987	8.98056590166322	8.75621280757934	9.03300742859409	9.5714266781674	9.20981723584642	8.96623531610246	9.16329274033705	9.3091448689619	9.22863535515328	9.27411037256964	9.35826320618423
Aacs	9.81164849685869	9.92229654579017	9.97693932174247	10.4373941565028	9.02561487376882	9.82575245968011	9.87020633656447	9.98306704449248	9.38170293346113	10.1682587898647	11.1214513014579	10.2145798326645	9.52105434823645	10.299129904063	10.4741162357234	9.93291653096352
Aadac	0	0	1.008502061662	0	0	0	0	0	0	0	0	0	0	0	0	0
Aadacl2	0	0	0	0	0	0	0	0	0	0	0	0	0	0	0	0
Aadacl3	0.906175327764732	0.828685158039599	0	3.7224075933042	2.60874356949346	0	0	1.36448650230908	0	0	0	0	0	0	0	0
Aadat	0.906175327764732	0	2.59910489480803	0	0	0	0	0	0	0	0	2.14642524012576	1.44915249491712	0	0	0
Aaed1	9.44089424682404	9.16619507762101	9.07220506521725	9.12964921873812	8.80211484228412	8.4711630453904	8.70643377223542	8.49840996514913	9.42932934137993	8.59895385869807	8.01535893035911	8.31143945886192	8.35781575948309	8.38041258183832	8.34592815245447	8.61852049861561
Aagab	10.8537255039726	10.7739870389636	10.7592539090853	10.3321039483026	11.5074188273307	11.4502105816275	11.3032417507662	11.487812611454	11.2140990911291	10.4641954217638	10.4240557392211	10.5342659192236	11.4045697361809	11.7647983429468	11.5991623038576	11.3912143660469
Aak1	8.68890511819809	8.80239311956522	7.63892057068423	9.07358756330345	9.79774515493853	9.2870730970913	9.36300302907452	9.28687945321811	8.45462323126397	8.20288464716373	9.25701921299465	7.89168224694857	9.40432440674686	9.29856887674284	9.31280465097065	9.24588075868373
Aamdc	8.86420340782056	9.16424493219091	9.29769798422177	9.55513310498421	9.51562139496941	9.50806877487295	9.20766950929975	9.5995866056103	8.97542987415209	8.99869776942072	9.29500474460741	8.99130924654169	9.39693690078125	9.68806254025313	9.49208858275708	9.46252045604036
Aamp	12.1860512263904	12.1737222794221	12.6138401588143	12.0329065881716	11.917480028189	12.920106967734	12.54491319839	12.9045129629921	13.2254955058909	12.3861353569832	12.4509821636412	12.492252803309	12.7065172676409	13.5549005681701	13.2586968909609	13.176708149809
Aanat	0.906175327764732	0	1.008502061662	1.01194077041388	2.60874356949346	1.38728697820191	3.96947791942262	2.86777521882875	2.3779414185677	0	0	0	2.15735164784766	1.31606467913999	3.34769737592296	2.41681015970726
Aar2	9.76747992795114	9.84039686843433	10.0749302236975	9.76184815934261	10.2158184797769	10.3063131927557	10.2649356533189	10.3002121803812	10.3592636683098	9.63936991200496	9.97591226189564	9.95644062374877	10.3372490260471	10.6204876793627	10.6710896374948	10.5308511064911
Aard	5.48231690415909	5.66300927445252	7.25524742450775	6.77845259434642	6.24404842897238	5.71993952379221	6.45562709559185	5.63866022841737	6.23196414643739	6.54113020764962	5.51333035997788	6.34338443828569	6.33274189999134	5.92111265366708	5.80944899189303	5.80663201261868
Aars	11.2831469979657	10.7351030666031	10.6715798850297	10.4811476231531	12.1988268686628	12.7382756917117	12.3563851496105	12.7952853744497	12.1293498389564	11.1926911737583	11.1994197306305	11.3272237959288	12.5400234027972	13.1217509222837	12.7216513454142	12.4495800042972
Aars2	7.84553085698047	7.07958515846768	7.58672120720286	7.36348790842874	7.07994005904406	7.8684168165584	7.27596687582709	7.86110213901793	8.51657161960819	8.64809648065092	9.02451786434527	8.32383758029945	8.14500278568526	9.17758327458923	9.33689868361426	8.68087404634325
Aarsd1	5.56455326576928	5.03644637063676	4.53978325287048	4.48214253431062	4.901997655864	5.92568926635054	4.92267881433638	4.87515289384133	5.32843516176457	4.52807954937007	4.18449154943136	4.43053719373232	4.84235620578365	5.14023804127381	5.84828191701926	5.32405502618001
Aasdh	9.26144504674491	9.71678419429514	9.85928629518815	9.60306862378371	9.03499559648887	8.63844422267323	8.73567986765681	8.8530913822114	8.93062393044742	9.37739131973031	8.95628846765655	9.31072506622412	9.03709180542893	9.09352002031037	9.11601510373917	8.88888953527977
Aasdhppt	9.93529035829129	9.4988839113017	9.56382623872714	10.0979031020549	10.0052653677187	9.52081861403562	9.86454365540233	9.42549524830423	10.1915874171078	9.62190454590473	9.75416872712474	9.74684088640088	9.65714305123193	9.69326452872365	9.41980573774135	9.61933997427933
Aass	12.1498801894156	6.69266021806984	7.38317437117632	7.05702644625418	11.1797061976264	10.3462585300439	10.6825435808261	10.2413661655144	11.682990668045	2.94815339840444	4.54457570636211	0	10.8184915111162	11.2666335597819	10.8225980200922	10.8338393513504
Aatf	9.42996667451371	9.55205368432591	9.8671228888832	9.44370926283617	9.51562139496941	9.43248656296144	9.26610769911457	9.44192198136906	9.34802323638909	9.27384164023364	9.18004768095865	9.61433070286529	9.47619058481547	9.69326452872365	9.55799655510426	9.32285322949229
Aatk	7.86729596591007	9.70072864110771	8.02811623672272	10.8375516076486	4.98177658850746	9.1336674396926	9.026826192628	9.15360176946254	6.20485247896059	9.36694516826621	12.4492101275245	8.31454899220963	5.90294629571871	6.97897635835634	8.45688228372566	7.38683223307152
AB041806	0	0	0	2.01787429759538	3.68922669925757	1.38728697820191	4.36130562041646	2.51715974280709	0	3.26857243356843	2.40481201830379	0	1.44915249491712	2.79897130050144	2.02150623860378	1.29079604074836
AB124611	6.46608973165804	7.86445682972168	7.13577412060663	7.47485983504799	3.86782329368188	4.56206421095065	4.5981073169998	5.02223164467859	5.90137938725714	7.17939859014612	7.55022259585578	7.67653028945171	4.75259556641893	4.71850529109603	5.59786354640849	4.83217979046983
Abat	7.86188539473412	8.91800757328994	8.65715700484106	9.97358638089184	10.3995198766457	10.1611709365691	10.2563123832903	10.5555271938221	7.79501218366762	8.04410059451268	10.2799662605442	7.65215647488915	9.7383028804383	10.1233653152896	10.0516383563472	9.31632062343437
Abca1	11.9078447231244	12.7127837152591	12.0274783333354	12.5979000880031	11.0664816287445	10.7210658211865	10.7506415579073	10.5971905715684	8.93062393044742	10.3254213758348	10.704402874805	10.7151551663852	8.60865072980942	7.4290628040277	8.6831700744282	8.27881580536464
Abca12	1.45845616544843	0.828685158039599	1.59628748501056	0	0	0	0	0	1.26262261394574	0	1.44268676255218	0.753141393242171	2.15735164784766	1.99266699927308	1.33915865678527	2.41681015970726
Abca13	0	2.84970461590691	0	0	0	0	0	0	0	0.970601899770228	3.26173105668125	2.53560804773538	0	0	0	2.41681015970726
Abca14	0.906175327764732	3.74599616490118	5.18641104134517	4.27046899742158	1.4329099499725	1.38728697820191	0	0	1.92547924084347	1.955675110284	3.38549513131876	4.2343426452794	0	1.99266699927308	0	1.96097881892539
Abca15	0	0	0	0	0	0	0	0	1.26262261394574	0	0	0	0	0	0	0
Abca16	0	0	0	0	0	0	0	0	0	0	0	0	0	0	0	0
Abca17	3.81875440643274	2.28697863769827	1.59628748501056	3.02083193491112	4.901997655864	2.89984305160689	5.03449242783528	5.68355869636695	0	1.955675110284	0	0	5.00668260047294	2.79897130050144	3.88463071438529	3.04144465842375
Abca2	10.2499505177282	10.9064660212307	10.6094004332687	10.4646357185719	9.76711284254612	10.2499961426854	10.1899406014363	10.5868869823764	10.9499960459564	10.9214758802094	11.2496610962085	10.5988177905986	10.3884354465747	10.8474231241653	11.0194034884089	10.8084612981877
Abca3	12.676406899204	11.9590754290032	11.6108067984386	11.2917310401017	12.7292872888569	12.6496314539711	12.592220642755	12.7707866254873	13.4152206456336	11.9907953331997	11.9717548348121	11.9256632641306	12.3959898927703	12.8514964826134	12.7255675878459	12.5990178897735
Abca4	5.02088185994416	5.10311304086693	4.97060680820782	5.30858077859938	1.4329099499725	3.41888857859278	3.72474620141253	3.14962245883649	5.64316431224958	7.66197885596919	7.90074530834841	7.66683012187627	3.89178936811924	2.45143012954872	1.33915865678527	2.76267212040157
Abca5	10.9216093893404	10.16688815768	10.5705723921259	10.7778222300197	14.0435554308169	13.259695085812	13.6098409607855	13.1412003452789	10.2341120162234	9.91219622422224	9.52942146863742	9.42158808851069	13.4165531344269	13.0719485673412	13.0154206021604	13.2650101342734
Abca6	8.13738400886892	8.31474625660359	7.20666342105487	8.84709868848884	5.44286675103115	6.70618836538999	7.46744789348649	6.73490906884752	7.05023628987885	6.65541526598087	8.4854243152876	6.50454265616884	5.72558523973084	4.94472737389181	4.67132716688447	5.6901951396631
Abca7	9.46963614372731	9.73922797843112	8.80807915301399	9.02373744911498	9.17309900056249	9.66849338814776	9.76471322056841	10.0786108881717	9.97800515805094	9.92933664361394	10.9327083913597	9.6016582704539	9.44070494079694	10.1156366203377	10.5244397398223	10.2377950007709
Abca8a	10.5270440895435	11.3648438149309	10.0950895280767	12.497992312815	7.59312621023445	9.9628778826833	10.4912493090769	10.0009159203745	7.92529632129799	10.3866851465329	12.6053483343965	9.50969046745629	8.17122195181826	6.96183614955921	8.66696916623181	8.73085267444058
Abca8b	8.89895954353257	10.0639597607772	8.72081746556773	11.0244762779811	7.04322279928479	8.86532666276293	9.30565012763772	8.98897040164661	5.83219640219381	8.72863203051187	11.0200532108161	8.10425033991181	7.64389041087006	6.89116333165227	7.60965700260299	7.38683223307152
Abca9	12.4647348059416	9.7470666828517	8.70691147205589	9.65311035748866	6.84415712079345	7.24103223377256	8.00234457308717	6.5532983102438	11.5512908138434	8.56645463907115	9.48341021813718	8.6262158193231	7.12348082878561	6.2382710632109	7.41645251222302	6.90235912039342
Abcb10	9.62782540563207	8.99243762621761	9.46194497588644	9.53747884795223	10.173973330997	9.70526138865736	9.62433251336575	9.8613343347934	9.65142280447844	9.36064097745091	9.69259119268672	9.28717569240747	10.0939857865519	10.1818989015985	10.0094299048552	10.1523498919432
Abcb11	2.99865858176166	2.03712347003749	2.33550744700781	2.01787429759538	5.1292067106808	4.91099804840284	5.67540959935995	3.58783618131275	0	0	0	0	0	0	0	0
Abcb1a	8.15518736820727	9.33519115264831	8.99991457642017	9.28818776558911	6.17784032655123	7.46865715778587	8.33820692216633	7.2041870602675	7.6315657739083	8.08546479559216	9.19704165353465	6.7074182788505	6.95261078480563	5.5139897541419	6.41196938657945	6.19636131068447
Abcb1b	7.06456748664906	7.98425572540748	7.81129425311488	7.94849894934914	5.26295790085013	6.235146829745	6.37295017932575	6.03493564856839	6.92292442734334	7.18891872261993	7.90592249943012	7.27186243932392	6.0977912358376	5.1999330764435	5.59786354640849	5.37523564944679
Abcb4	1.85687094489734	5.07016475330306	1.008502061662	4.10985813287306	2.1374428259136	2.08124620917499	3.25619779434962	1.36448650230908	0	1.955675110284	2.81022340414992	4.51945904720565	2.15735164784766	0	2.48287716554336	0
Abcb5	0	1.35170289877998	0	0	0	3.7998026622351	3.25619779434962	0	0	0	0	0	2.63027221807751	3.51462988062685	2.02150623860378	2.41681015970726
Abcb6	6.94684650103791	5.92498059586	6.35659621301924	5.51511233225926	7.28254708807802	6.98910849350443	5.83834783917504	6.22916089002979	6.9061904794473	5.52681771001055	5.45800972479081	4.12523880330756	6.30143074146007	6.90915874241012	6.79652878787138	6.84904577660299
Abcb7	9.80743273375325	9.76776403203062	9.40924665314141	10.0530481752566	10.5543184927849	9.80505416728712	10.3389492548519	9.62570548774629	9.40868597369798	9.68885563393321	9.63451884959511	9.67728340616883	9.67557724173776	9.64843799426609	9.54623507536782	9.64041346284482
Abcb8	9.24906387422889	9.44207062932601	9.80809817718206	9.46461874809065	8.77996920412617	9.43585641142401	9.50565321960108	9.67933977947961	9.91248335097201	9.72202089520133	10.0826372104959	9.60674060874853	9.71472784217463	10.4980157433927	10.3220534079078	10.0078038555672
Abcb9	6.66559348510217	6.9766685813671	6.78498399527643	6.6085002869462	6.86534610138021	7.19404438020878	6.58980627532007	7.43177573571585	7.37607481988589	6.83591958444188	7.76488183927426	6.56845567621214	7.17621814716866	8.22386665678925	8.29763919577194	8.0459599632087
Abcc1	9.9970587779505	10.6400781833254	10.3952365049298	10.3758088990654	9.09900635350461	8.74007697741937	8.93974742327664	9.08831677021195	10.1742202924474	10.1586008840644	10.5090135101716	10.4930038033225	9.31699462649961	9.09744923893398	9.22331284856495	9.03926659618675
Abcc10	9.50824395725919	9.30718658380127	9.63715272101917	9.00957893175076	8.54411335821652	9.15017353733619	8.55058865579103	9.18126051236213	10.0896717568846	10.0174640166854	9.64539351846782	9.37617782854611	9.13358981668142	10.0339345253832	10.0432948785943	9.89396283549477
Abcc12	2.83157214033177	4.55495179443812	3.18500531077294	3.4810691306941	9.48172099090261	8.85529463056345	9.18057970773231	8.93892471869916	4.03496096753023	0.970601899770228	1.44268676255218	3.58103077956954	8.90791773500303	7.40389987620726	8.12653303909391	8.0300790716862
Abcc2	3.81875440643274	4.04625697482689	3.7160969031581	2.34098617511482	6.48212525433482	5.84687448853258	5.41112075403565	5.85036135736853	0	3.64568967620888	3.38549513131876	3.09424404383287	5.72558523973084	6.47413984096596	5.68625485676732	5.32405502618001
Abcc3	9.08228138291396	11.2559773192325	11.1666940134209	10.4893332438108	12.8280381051921	12.9285041358171	12.6501453042786	12.9503015123665	9.46975051456948	11.5925597223511	11.3832645720016	12.1232421924087	12.6930080079382	13.0465145267315	13.2103747178134	13.3710514021518
Abcc4	8.1463131508208	9.51580651864515	9.13326790394942	9.09788121978273	11.549754264635	10.7443550709822	11.0811770053026	10.7994043027771	7.49275311882375	9.42045746780722	9.06673484273925	9.79550266622974	10.703426421241	11.0606753412649	10.7855611864178	10.8188972435165
Abcc5	10.4407635398121	11.4605170317489	11.1030827845243	11.3569297286744	8.74610001328036	9.51126681367304	9.72776208912381	9.66261705505516	9.72483151162984	11.2854662661917	11.6178576118916	11.4272094774369	9.46563623725716	9.15890353900617	9.10001404438894	9.49180339006699
Abcc6	1.85687094489734	2.28697863769827	2.82189935448609	2.01787429759538	0	0	0	0	1.26262261394574	1.955675110284	3.12634484969597	1.24544556805179	0	1.31606467913999	0	3.04144465842375
Abcc8	0	3.47103881464945	3.7160969031581	4.60776283065652	0	2.08124620917499	2.22226784590049	2.05300469968662	3.90623167215722	4.26554957041858	5.24575135041734	4.06742818577992	0	0	0	0
Abcc9	9.39105488726468	10.1482634806066	10.2731492192564	10.4995003871191	8.90289960930127	8.97130651362066	8.45334118831954	8.67555230801661	8.81435858414316	9.62541457504203	9.37931128081323	9.35971465979135	8.83871757914943	8.10399197237516	8.35269650086732	8.35728111350704
Abcd1	9.21975443653166	9.70610036998736	8.92681235414336	8.90943002362978	9.23545718639645	9.44925763960049	9.35225300962098	9.25003970453191	9.43517359597761	9.24218457096067	9.78399913986413	9.27923969708598	9.24476010555481	9.45987002557728	9.58123571088169	9.26635980894956
Abcd2	9.71892670542329	9.8561869034094	9.14878122813517	10.4063898783815	4.901997655864	6.40981308112591	5.49169806748429	5.68355869636695	5.99930503299184	8.57374021973619	9.44302369238252	8.86338436293565	3.89178936811924	2.45143012954872	8.60028253337964	4.90364585666396
Abcd3	12.7059610250811	12.5921310565564	11.8725969305127	12.0096196425161	12.8929954181894	12.3346358996669	12.7000162472603	12.3020557602368	12.4633292762463	12.6820681079689	12.5076324078425	12.975203033393	12.7195310963422	12.2867023979459	12.3160224730879	12.5155796805686
Abcd4	8.82581292987855	8.92032036878647	9.29769798422177	8.67477653323643	7.92116766202097	7.87835832730676	7.66280724267439	8.35311705732813	8.83218556186037	9.38776237694279	9.11671007183561	8.89280845719621	8.06335899728345	8.47405756356496	8.6172453955257	8.30544790854135
Abce1	12.3404028710908	11.5576858348255	11.6284348690447	11.8515166807495	12.9769151051983	12.3663288761688	12.6405132080609	12.2582047336315	12.1216692172558	11.4359686646141	11.4512398056358	11.84516545387	12.5013631866116	12.1401223780935	12.2142480252568	12.0208833777907
Abcf1	11.6371860530855	11.3239384553375	11.8133948330322	11.1671563070105	11.5464783671111	11.9310791163087	11.7270056212187	11.8435745402097	12.3253865060542	11.5997149818611	11.6308136962528	11.7596241377113	11.714925683066	12.3633532461357	12.2133186493672	12.0178669650099
Abcf2	11.4127562473373	10.6009646505448	10.5924825140681	10.5414368188688	11.1497955956623	11.1747285294329	11.1953504320617	11.1566852978196	11.6507047445097	10.5599337757412	10.8498419865925	10.929080444771	10.9854061017429	11.4085976662873	11.421447834136	11.1798768529056
Abcf3	11.2770621158947	10.9720339196197	11.3383121579803	10.9448684439796	11.4904715517215	11.5161647635245	11.5448595801746	11.3972133214348	11.7711137689168	10.8889901887995	10.9365080192117	10.9872342738873	11.5836159259875	11.8446958452345	11.767532722411	11.6468882753616
Abcg1	7.45790718305577	9.41772182411021	7.42624609774833	7.83745987063826	7.50136102804582	7.77571893303042	7.29854149614611	7.65109132724622	7.98229036496194	8.3027203672459	8.63633278709032	8.84844417073745	3.89178936811924	4.5452209763092	5.84828191701926	4.97173820866527
Abcg2	9.23238860490011	10.1688347358405	9.34560302644662	10.310322396776	7.7031332936966	8.74551867525886	8.6059385683034	8.60144497174519	8.4488573936294	9.35007238670807	10.5234011076579	9.26484395972354	8.37295611380438	6.54490766377053	8.07834599474273	7.44787355874448
Abcg3	4.85650073827188	7.43054100178882	5.57118450092948	5.77823413221081	3.68922669925757	3.7998026622351	3.96947791942262	3.58783618131275	4.85729934480935	6.97447815328909	6.78280045150069	7.40034507024726	3.27088474014495	1.99266699927308	4.38477407837422	4.40958253764766
Abcg4	6.21765595919332	7.22138022309142	6.8241587349708	7.01228245942216	8.46303729185733	8.52910551579093	8.49303019463173	8.66998495150796	7.35156249407026	6.15086496381668	7.61488072848077	5.61418326909438	7.92639471148358	8.46800016814395	8.10264069277764	7.89631634268541
Abcg5	10.1357796014402	2.68537095901473	4.53978325287048	4.10985813287306	4.02672632789659	2.08124620917499	4.66912646587964	2.05300469968662	8.63809367065551	4.58687233187946	4.31476384051671	2.35410033572452	3.71296243259894	3.31312401067821	1.33915865678527	1.29079604074836
Abcg8	9.07060230280615	0	2.33550744700781	1.01194077041388	0	1.38728697820191	2.22226784590049	0	8.2174963140646	3.64568967620888	3.12634484969597	0.753141393242171	1.44915249491712	2.45143012954872	0	2.76267212040157
Abhd1	9.44270748880123	8.83217687386347	9.33207741446446	8.9063765939916	9.85976687783235	9.65698901470186	9.55804975676632	9.64569821692364	9.19454436153502	7.41666637432254	8.27746372844032	7.80147339007992	7.19337738242314	9.06169497264816	7.01706598382878	9.27985277161996
Abhd10	8.90159872964346	8.66295443938466	9.25294055213454	9.4160658415814	8.96801235827266	8.5354022357715	9.01324197748695	8.80310300712985	8.05999257560038	8.64117776419157	8.77294009315551	8.40192798654663	8.54323427719374	8.35437881356052	7.8676844302928	8.29883583088469
Abhd11	10.5236216163607	10.2166646812827	10.2977115335119	9.71025542125748	9.52896161179273	10.0730232084048	9.83781989276666	10.3002121803812	11.4174631178093	10.4700638526006	10.4632143193181	10.6636560728898	10.2456284053988	10.721963424281	10.6437560836646	10.6959574365838
Abhd11os	9.43726091163026	4.11248204924666	3.60051153911602	2.01787429759538	4.63219283231911	3.41888857859278	3.72474620141253	5.54444063610891	10.8452548010281	3.5305999219408	5.10878334499246	4.64334014813806	3.27088474014495	3.31312401067821	4.98188671505026	3.47591642171864
Abhd12	12.824220892901	12.7757657974598	13.6157033634922	12.9548873339676	15.2997948452095	14.75339071202	14.691815130433	14.8344700560501	11.7734223449891	12.8926130838689	12.0850664262203	12.2153335355692	14.6823429866145	14.9679417820402	14.7443508173315	14.8802269436705
Abhd12b	1.45845616544843	3.25349399326913	3.01484588767766	1.60086166617744	1.4329099499725	0	1.15191589176938	0	0	0.970601899770228	0.894630072027562	1.24544556805179	0	0	1.33915865678527	0
Abhd13	11.1159483119921	10.316621287248	10.2153850091768	10.596468259431	11.8938296850893	11.0516359094191	11.3720415221129	11.0567681929074	10.7744108064806	10.3689964488453	10.0860622406296	10.5943472030766	11.3596741419717	11.0505771400335	11.0225902317565	11.15263295823
Abhd14a	8.95593478120469	8.92262946255625	10.0789846830322	9.47083295256835	8.49057201700496	9.50806877487295	9.1089468697183	9.58190756126886	8.80986720658015	8.31581435934674	8.41817243203771	8.11141975817059	9.09758558739196	9.2178466812662	8.97399071276802	8.73085267444058
Abhd14b	10.6732117762235	11.3072459442142	11.8976812780212	11.5864951504022	11.7742967445993	11.7742002668559	11.6583009460791	11.7351193889482	9.85914010297147	10.7868991191677	10.3115198544982	10.3427120445345	11.7223333365853	11.7061792685276	11.715315101344	11.7881327078936
Abhd15	5.39510804407795	6.86584246420428	5.89931165430374	6.76503003703503	5.44286675103115	3.7998026622351	4.27286814339926	4.71135977780196	5.51658511083692	6.38423269455164	6.65333868637991	6.14805556043416	4.19414698113345	4.79791991401587	5.55155044251598	5.64919654903539
Abhd16a	10.4325748860949	10.6856562783684	11.0749381295221	10.5512445458102	10.7648759963772	11.3590782080274	11.2177319142839	11.4758968954736	11.4632272599328	11.4419528034843	11.3255143004167	10.9173675432969	11.2634311691428	12.2301132118593	12.1413632141322	12.1532327321133
Abhd16b	0	0	0	0	0	0	0	0	0	0	2.97692537502416	0	0	0	0	0
Abhd17a	8.55784800542816	8.82478838089902	9.53656760188111	8.43734227396699	8.23784865619374	9.95115085667143	9.0502950728776	9.7732049604726	10.0483263640587	9.74479112365811	9.93850764421675	9.58372775299041	9.20723968566485	10.7927362222745	10.6791897301309	10.3102658771451
Abhd17b	10.138019561025	9.53253292539629	9.29769798422177	9.65311035748866	9.87812575251934	9.4257231598225	9.78283983647714	9.23880180819915	10.2656126296064	9.48949514326086	9.48167759215995	9.62313563636141	9.4585568641022	9.10136778528497	9.31972981798867	9.16456895138297
Abhd17c	10.1502775563004	10.7225680740377	10.8795826179374	10.6115457102947	10.4977733406481	10.081654130568	10.5963419305346	9.99424844297295	10.6058847323481	10.8497668504482	10.6273559826928	11.452130437048	10.321727219877	10.3836121171829	10.0029907629034	10.3135496145092
Abhd2	13.9242879273407	13.6217184758087	13.6669949910955	13.6904495479859	14.0226360271372	13.5054084137819	14.0961814323511	13.5897563999621	13.1989050785916	13.4735620136647	12.9219692676258	13.2732705918893	13.989549215775	13.5146956923221	13.3913673825382	13.8816581720476
Abhd3	5.78639717194616	6.62621001570367	6.60174122883606	7.42452337353755	8.25400548598922	7.44209205213165	8.56462648509701	7.67352261424006	4.63159068903454	6.17021936730539	6.38330303051751	5.63423247391148	7.94677528332862	7.40389987620726	8.34592815245447	7.69952466286667
Abhd4	11.625659198683	11.8080184121942	11.6453945288941	11.5502747642375	11.0457493910966	11.1108098970805	10.9057299062386	11.1050151171528	11.4880381914474	11.6345330592955	11.6150943295562	11.5667532773799	11.0621391906483	10.8967343196397	10.7577835012058	10.8610246721156
Abhd5	10.2280380249198	10.1233851838506	9.74315257199951	10.2501760239532	10.0864558596156	9.82318135484941	9.73605562824187	9.79382868349904	10.0710251518105	9.40624444953747	9.8778847528343	9.86077153176664	9.68166999758315	9.66176746646647	9.77508567621341	9.82430721018655
Abhd6	9.03738875430266	8.34605079672453	8.50876058844886	8.7719215126898	8.33218207127063	7.82795121251917	8.29955876656646	7.91857428009775	9.59249926739198	9.13545261064787	8.78422964018597	8.5543815782543	9.41898689209749	9.82942886684132	9.51036414613521	10.0279341198081
Abhd8	6.66559348510217	7.44988135648956	7.40917140398009	6.89394661517588	5.95876538752174	7.91745314978194	7.39597142563262	7.99180699967973	8.53301497569616	8.78621415338703	9.3681009495837	8.10425033991181	7.17621814716866	9.26751758368033	8.97399071276802	8.57540209656859
Abi1	12.0006229616415	11.7866274641611	11.5541670417798	11.9415224378643	12.1483980488535	11.6198005386001	12.0056609388066	11.6047717903826	11.7061355359581	11.6436488448975	11.5178475930684	11.9251547768591	11.7494156171459	11.3685129039084	11.3731667584062	11.4859404713568
Abi2	10.556649385975	9.73922797843112	9.89038045577979	10.3206809771633	10.9829150628778	10.1135678689925	10.5940624637688	10.3127709289484	10.1724720258078	9.70884613869862	9.64539351846782	9.70361377090786	10.417932734321	10.1613996730454	10.0661243325222	10.234334017553
Abi3	8.96857579809282	8.32874331139981	7.66072622445981	7.01228245942216	3.24785723150491	4.6575225281542	4.80146568553442	4.71135977780196	10.6505255578804	7.93518351728252	8.43617646901023	7.79703376315368	4.19414698113345	4.79791991401587	6.35916932845576	5.64919654903539
Abi3bp	8.98857382923146	10.1293952175776	9.43478218529057	10.2172887376641	7.74945608206421	8.06402807251401	8.53641289120182	8.30364070142651	8.96334742415433	9.10056962590543	10.0985515729858	9.01252689898752	8.2634770007408	8.01539161377027	7.90500074680453	8.24481907549967
Abl1	11.3047427973662	11.3464722988769	11.4363817095017	10.9633507250426	10.3533991903301	10.8262419101569	10.5722259863537	10.8823880069672	11.9819313072325	11.3632047929669	11.1490037945429	11.1286536980573	10.6344271885014	11.3389462786006	11.3513664464395	11.2293953223236
Abl2	10.7410929719463	10.2989549285606	10.0558572798089	10.3377816951328	11.0584544564053	10.4229768632958	10.6996067667821	10.5357667497456	10.3669276929622	10.0107696252892	10.0420658951878	10.0320597605005	10.727185342606	10.5375974841858	10.5831743470968	10.4102736360931
Ablim1	11.0208353992398	12.0150608424674	12.1176128138669	11.7457301510334	12.4842408867262	11.6621366300581	11.7507345379793	11.9976388457849	9.87427609877217	11.1445776774549	11.4766881965746	10.8471688999754	11.6038098746341	10.9682145961353	11.3806369178536	11.3178962296534
Ablim2	7.20793057895596	7.97982740473018	7.25524742450775	8.00668385753792	7.38880025687668	8.67882312234334	8.33274874194965	8.38744649397705	6.47827372082669	7.61331487004932	8.89772370164621	6.56845567621214	8.09109014344136	8.25937286614302	8.64508100949891	8.47339888059444
Ablim3	7.90986520817168	8.97028579529227	8.28368612791708	9.01809070529594	4.30004916138638	6.91377337278529	6.2624604117183	6.64695951772557	6.47827372082669	7.36720958072422	9.02927011062789	6.46030471345745	6.39339645929	5.36549037148181	6.21804085263994	6.01461701241847
Abo	4.33839260104101	2.84970461590691	3.18500531077294	3.60677896885106	11.6106233819187	9.2260973800248	12.7286123204799	10.6963707733324	5.37782259755319	2.27459922465103	0.894630072027562	2.35410033572452	12.3046882683779	10.773218140957	10.8822884419029	12.0268973487194
Abr	10.4534097752089	11.7497138298164	11.1267773400701	11.2332269254551	11.510784523277	11.407939917694	11.1533935488917	11.6207322933868	11.1935586834334	11.120527496402	11.3804777993015	11.298850601069	11.4990266320154	11.444517152326	11.6474396232083	11.5338870457818
Abra	1.85687094489734	5.34267433884758	0	0	1.4329099499725	1.38728697820191	0	0	0	0	1.83891117576683	0	0	2.79897130050144	0	0
Abracl	10.9209591295338	10.3323381349876	9.93728977355156	9.97940967373887	11.2698663128468	10.7334422405219	10.9221781526842	10.6770727066027	11.2123985161733	10.2760295603009	10.0349947937431	10.6854379574781	10.9668156573162	10.8497544304932	10.632675992075	10.826962218808
Abt1	8.16839717643176	8.07839040859331	8.80155093746053	7.8310331334179	8.51088358398126	8.83501883063527	8.52688440220446	8.4076587725431	8.84101711937302	8.64117776419157	8.82579564831491	8.81809146782935	8.6589287820804	9.25349953842878	9.11601510373917	8.95766550503606
Abtb1	9.20059327691274	9.62476440984875	10.3744934702457	9.50957993061167	8.07459842703514	9.3704432221072	9.17753808850483	9.32988024277147	9.7786858621715	10.4102768519086	10.0408897824437	9.90063161035763	9.18167275583806	10.4830757935671	10.1226560997742	10.0259336861524
Abtb2	6.52204547823407	7.79557733525283	7.81777862716835	7.48308110778642	4.72784486818831	6.1718867635813	6.53382173067087	6.25913382985156	6.47827372082669	7.64132353020477	7.29794546971283	7.97658092974471	5.86060801753727	5.81056709730326	6.35916932845576	6.13828712232505
AC051638.1	0	0	0	0	0	0	0	0	0	0	0	0	0	0	0	0
AC092404.1	9.43361840300659	9.50660062156772	10.9740478756714	9.81002643454104	10.2362945411258	10.3693529769941	11.7624542265593	6.10262464961271	5.86720255502737	5.84849330453325	5.9936000384253	5.85531909261884	5.98406834782736	5.07796596307692	5.76954182150134	5.91436927065708
AC098736.2	0	0	0	0	0	0	0	0	0	0	0	0	0	0	0	0
AC102494.1	0	0	0	0	0	0	0	0	0	0	0	0	0	0	0	0
AC109204.1	0	0	0	0	0	0	0	0	0	0	0	0	0	0	0	0
AC115689.1	0	0	0	0	0	0	0	0	0	0	0	0	0	0	0	0
AC118721.1	0	0	0	0	0	0	0	0	0	0	0	0	0	0	0	0
AC121113.2	0	0	0	0	0	0	0	0	0	0	0	0	0	0	0	0
AC122223.2	0	0	0	0	0	0	0	0	0	0	0	0	0	0	0	0
AC127338.1	0	0	0	0	1.4329099499725	0	0	0	0	2.27459922465103	0	0	0	0	0	0
AC129174.1	0	0	0	0	0	0	0	0	0	0	0	0	0	0	0	0
AC132139.1	0	0	0	0	0	0	0	0	0	0	0	0	0	0	0	0
AC147246.1	0	0	0	0	0	0	0	0	0	0	0	0	0	0	0	0
AC148327.1	0	0.828685158039599	0	0	0	0	0	0	0	0	0	0	0	0	0	0
AC152164.1	3.522162186984	4.81569368991923	4.7712174174036	5.34512178175423	3.24785723150491	0	1.15191589176938	0	3.43231879131836	3.75227268600851	2.14943252450896	3.09424404383287	0	2.79897130050144	3.54970134180405	3.04144465842375
AC157592.1	0	0	0	0	0	0	0	0	0	0	0	0	0	0	0	0
AC164158.1	0	0	0	0	0	0	0	0	0	0	0	0	0	0	0	0
AC165425.1	0	0	0	0	0	0	0	0	0	0	0	0	0	0	0	0
AC165969.1	0	0	0	0	0	0	0	0	0	0	0	0	0	0	0	0
AC174797.1	0	0	0	0	0	0	0	0	0	0	0	0	0	0	0	0
Acaa1a	10.3127680553891	10.3810077842807	10.7397518702595	10.310322396776	10.2940827306295	10.6517546300359	10.3831858600009	10.5779963839536	11.2926509689142	11.4168534588925	11.3888220200521	11.3531608671145	11.3719719723944	11.7253501238831	11.8252444070812	11.7631317067146
Acaa1b	6.03740916811583	6.93152101686829	6.91163042957522	5.95413410938602	6.14356087036611	6.70618836538999	6.03937222232057	5.92704717538638	4.15313900728345	5.66965656541335	7.52352552418478	6.54746437282951	4.44398533763605	4.94472737389181	5.84828191701926	4.83217979046983
Acaa2	10.556649385975	11.083548698041	11.3081182859608	10.961880824704	10.9248082041835	11.171700029271	11.2309960124054	11.1132436240411	10.8074541657886	11.2248623324359	11.1175516173384	11.2239295508271	11.117124075322	11.6880536731373	11.4836645461254	11.7492548402741
Acaca	12.7010456274692	12.7658330290247	12.5306790262983	14.0122004867144	10.9197531539234	10.6618624429866	10.5559217825818	10.903892014305	9.83723801256662	11.4908782947269	12.4369681008156	11.1626990271749	9.41167427667407	9.37177203156133	10.8467713450781	9.08993489991541
Acacb	9.75001268735891	10.5674169852022	10.121537757145	10.8246701988194	6.71003983168129	7.28653786487972	7.10720499618533	7.93723390199656	8.32841979117357	9.79084480877383	10.7125509372671	9.46840720353027	6.95261078480563	7.52554266719992	9.166825864395	8.12284348186171
Acad10	8.69195751145469	8.78219010843945	9.21659799199461	8.86293580503004	9.70969465103133	10.1632054266279	9.82037518656592	9.82922564373438	8.4488573936294	8.97137535837275	8.20370783869609	8.26075322542107	9.70877339331797	10.364174414133	10.2531853371907	10.1541826044048
Acad11	10.545723926547	10.3086981857592	10.3689848422763	10.4656732677034	11.7345464249632	11.446874134012	11.5395388520402	11.4089587455152	11.0089830205311	9.95327551338793	10.2271725537612	10.808541805184	12.1703187092596	12.0272488000226	11.9587799863615	11.8004725940114
Acad12	7.24165095735461	8.06590985780502	8.32978426346022	7.85657007313308	7.38880025687668	7.82795121251917	7.89533324672461	7.55770683672952	6.66889468711489	8.04410059451268	7.46158712793206	7.46334013919923	8.20545569047307	8.50396881946406	7.99427531679559	8.09257994631869
Acad8	11.3338577970617	10.7377281913871	11.2036803708186	10.8661210168036	12.0249571859482	11.608646307893	11.6374223616927	11.7156607080805	10.9902492064469	10.4894546590818	10.3222089521201	10.4631915398783	11.7866378473108	11.7530144475367	11.6391587735272	11.5734593289708
Acad9	10.8038085343477	11.0690297862357	10.567689861164	10.8864082103502	10.6040113613096	10.381636999095	10.3389492548519	10.4795893556389	10.6442322455978	11.0425955282832	11.0044509319309	11.1942722912347	10.6106740988489	10.6012454348224	10.4895519954115	10.614434226637
Acadl	10.953118338494	11.4328398387514	11.1494465343227	11.5424286371688	12.2956617059126	11.7081511824047	11.6615701183035	11.9346100729062	10.1025824494579	11.0026667693787	11.3240646779746	12.1245715674415	11.8153236918872	11.8288300845813	11.6767283480773	11.5857336469913
Acadm	11.6188590097507	11.7844073417774	11.6706898599938	12.0851491948108	11.5440165531889	11.4896574556718	11.36001798227	11.2612787240037	11.0438250651395	11.3928551500636	11.600798953147	11.1908920878047	11.3221388802407	11.3121462898489	11.263410006017	11.3716567804969
Acads	9.55760693779531	10.1986755968232	10.4578113541477	9.90180936621597	9.29523134425588	10.3300507080721	9.77883133592734	10.2319507217965	10.4194652893408	10.4933017403218	10.734541833366	10.5685317689294	9.90120295255088	11.1284905158358	10.9860549305982	10.7944282272504
Acadsb	11.9857756558798	11.5435024556554	11.5972073754354	12.0854867081026	13.0318293858794	12.4482851982874	12.6821533536443	12.3485392856872	11.6008793277318	11.1525061278622	10.8948024956015	10.936668378691	12.4248807303684	12.3411554205785	12.4818699106786	12.2790808268845
Acadvl	11.8826854810144	11.9237769041449	12.1824857849842	11.8844762111269	11.4767689190778	11.6814288803817	11.5078012764335	11.6828651044017	11.8731227621193	11.8109731834791	11.8668123831979	11.7490327901306	11.7267597402297	12.01794996076	11.9375524392098	11.9780686493863
Acan	0	0	0	0	0	1.38728697820191	0	0	0	0	0	0	1.44915249491712	0	0	0
Acap1	7.37677092454226	9.72870967725296	7.92977370898967	7.31825401675162	2.1374428259136	4.3498150485406	5.49169806748429	3.14962245883649	8.7595165741649	8.42457744003731	8.08548271715204	8.5543815782543	4.65687755893529	4.23865856474223	5.34982418257637	5.94856503838615
Acap2	11.2389607066057	11.6265836161233	11.2141638271528	11.458924340786	12.0360950806294	11.4502105816275	11.7384029379819	11.3674244722108	10.8799492914808	11.2692907724794	11.1281120475602	11.2878179336633	11.4877695767711	11.2692484471707	11.2785949657874	11.3502324767004
Acap3	8.59745377582857	9.04637332346617	9.04758922074572	8.7719215126898	7.88011751173172	8.64428229178782	8.24829668689281	8.68662297939429	9.96190156592152	9.62190454590473	10.0607544613325	9.22903753827863	8.60224095981422	9.04144180902492	9.83189654725179	9.19337403111959
Acat1	11.8012865288956	11.2934838533237	11.5953214920961	11.7045753707375	12.101174953587	11.9051774568842	12.1833390238383	11.9029223011403	11.5580019261869	11.0320554459802	11.3133893717676	10.9055587686297	12.2338936931149	11.9456851197565	11.8742826877104	11.9561751833778
Acat2	8.89631552059173	8.82971824478937	9.10438616985982	10.0979031020549	8.9631067003758	8.59690255510246	9.39739748237775	8.91558982334386	7.95813951262911	8.36283383654436	9.45190005245204	8.60096935074934	8.60865072980942	8.61777307027345	8.69387048241698	8.58086290081401
Acat3	4.51423374408506	4.55495179443812	3.82310479772736	5.2710901497149	3.68922669925757	2.89984305160689	0	4.06595708702088	2.72186701558926	2.75658525466743	3.60510676192056	4.9616320699855	2.63027221807751	3.31312401067821	2.48287716554336	3.04144465842375
Acbd3	10.6801454378587	10.3675110623368	10.1462222802326	10.4342175408624	11.5740892263598	10.8902818718622	11.2426848079039	11.0716235837236	10.6828154471188	10.3091446019206	10.2042417739405	10.5652721158248	10.88732784857	10.7484432432859	10.6859052393201	10.7502798086114
Acbd4	10.6708931306292	10.8853125189461	11.3023497785543	10.8026685717174	9.3638372851296	10.5804679829428	10.1578901875273	10.4128263302676	11.3150099341316	11.342560801473	11.2322491786111	10.8926125552622	10.2517843261569	11.2005854489556	11.2865698206162	11.06280128941
Acbd5	11.57447922538	10.6074380533125	10.434794506413	11.0237720033487	12.4412316754783	12.0274824183274	12.1742123883557	11.9741127891567	11.2683040475592	10.5218324340612	10.5591654199275	10.7390746307155	11.9658312142423	11.6524406943629	11.6726770708748	11.8156057473723
Acbd6	9.10535967589155	9.39628192221108	9.82750717758699	9.3045163671566	9.27161803127902	9.39834794585953	9.4762503621108	9.30495246073825	9.68614550926176	10.0621802231406	9.90657881466739	9.69528793768494	9.48318416324574	10.2452509643629	9.93471380486044	9.85392810912846
Acbd7	2.83157214033177	2.49988305724624	3.9227207983605	4.41497724209986	2.60874356949346	3.62188084370193	3.25619779434962	3.58783618131275	3.23202987876636	0	2.81022340414992	0	2.63027221807751	3.31312401067821	1.33915865678527	1.96097881892539
Accs	8.82858924459667	9.61480285977334	9.42844054986014	9.08173098712654	8.05628850548663	7.55796224299594	7.93189276633434	7.97384436593663	8.42556080660109	9.22609167296863	9.00535077567611	8.92164441553344	8.18844036039468	8.19481878774036	8.18078961366779	8.29883583088469
Accsl	0	0.828685158039599	0	0	2.1374428259136	0	0	1.36448650230908	0	0	0	0	3.71296243259894	0	2.83190747582819	0
Acd	8.97109076421188	9.02288965265579	9.09106450393833	8.56675210002409	8.34732160006272	9.40867461919761	8.75621280757934	9.23503630537137	9.49234982058917	9.27830790127702	9.42690730766674	9.30604584315235	8.60224095981422	9.52841649777528	9.41010481492996	9.29322070830209
Ace	14.3811922564093	12.467593648752	12.1881274555774	11.7618688755326	15.2367242146872	14.7832127793122	14.7612022252264	14.8221303326514	15.6718298508701	12.0117334845061	11.3920540058356	11.884668690922	14.6980199095005	15.3868862572391	15.3625276649976	14.8528402847193
Ace2	0.906175327764732	4.50651605196239	2.59910489480803	5.66716786281025	3.24785723150491	4.45983937435264	4.97966859045646	5.49491815225911	0	3.40552681673422	6.85952034330749	2.53560804773538	4.19414698113345	1.31606467913999	2.02150623860378	2.41681015970726
Ace3	1.85687094489734	0	1.59628748501056	0	2.96340564417997	0	1.15191589176938	2.51715974280709	0	0	0	1.24544556805179	0	2.45143012954872	2.48287716554336	1.29079604074836
Acer1	1.45845616544843	1.35170289877998	0	2.01787429759538	1.4329099499725	2.54784190553391	3.25619779434962	0	0	0	0	0.753141393242171	3.89178936811924	3.51462988062685	4.67132716688447	3.8093806419801
Acer2	9.14599249788742	9.58449874217271	8.80481873776763	9.04887780727767	9.61904106071514	9.35628581434754	9.6726598211297	9.21605994292518	9.83060201803499	9.24902695135026	9.446580792638	9.40855106054917	9.44070494079694	8.99164171255864	9.29182743619237	9.38348076035607
Acer3	10.0925459378447	10.2565671113443	9.30232951980825	9.96186880184588	9.93685386603477	9.38794682194954	9.65745783262835	9.25003970453191	10.809705361638	10.5085882926426	10.3902837577703	10.7784550730151	9.14686307431436	8.94006092630487	8.92487729088599	8.95346173814939
Ache	4.06464761635063	7.17564636803828	5.01642749513425	8.16325122386638	0	7.07806141922014	7.62757877370298	7.72812084391494	2.3779414185677	6.02894671118077	10.6068377446884	3.94435581018495	4.65687755893529	3.69140918019821	4.15626799995763	3.47591642171864
Acin1	12.5945694774554	12.6656574921181	12.6012094556063	12.3851745715903	12.1194786672891	12.2581775481186	12.0039448838855	12.3194963794678	12.6029204575159	12.6083784240729	12.434731073911	12.5167593310649	12.2651678253842	12.3613121802135	12.4791661749342	12.2974397356526
Ackr1	7.39186643010542	8.80989690041839	8.01124164953784	8.52356424510642	5.95876538752174	7.4286237846388	6.7782851221026	7.07533969981452	6.52286363090764	7.72222762455712	8.76441457622895	7.48558217823051	6.66345293231379	6.32125320636864	7.55201234762012	6.86703668616968
Ackr2	4.67095234498241	6.08197169405546	5.54014980729041	5.90602670921817	0	2.54784190553391	3.96947791942262	2.86777521882875	4.99027106601624	5.22754871982298	5.54021500813494	4.72038666068031	3.71296243259894	1.31606467913999	3.34769737592296	3.8093806419801
Ackr3	10.5516171452685	11.22637578657	12.3767006660366	11.8883502772977	9.92681049446336	9.99063983105184	10.8533243749745	10.4293971197593	9.13833491927763	11.1591809514848	10.9733474877837	11.0152162455468	11.0679655487073	10.8899540412476	10.3012112156489	11.5918318660355
Ackr4	8.75460969486434	9.78309448357155	10.0585974725563	9.81491978590334	8.73463125399484	8.74007697741937	8.52688440220446	8.80310300712985	7.00380089108957	8.04410059451268	7.53024625002603	7.49657591591393	8.23889588962205	8.14253371419202	8.33229544391282	8.69605026530629
Acly	13.8293287305926	13.2280260934936	13.3215891704996	14.6895626420406	12.3744447789998	12.5266253517827	12.6931106144123	12.6294950540733	13.1522126527399	12.5453868587322	13.5010015635095	12.5176028191492	12.3735828359694	12.5970837708776	12.6849130657669	12.4148390769622
Acmsd	1.85687094489734	1.73474120620016	0	1.60086166617744	0	0	1.15191589176938	1.36448650230908	1.26262261394574	0	0.894630072027562	1.90374607635191	0	1.31606467913999	2.02150623860378	1.96097881892539
Acn9	8.2535004397037	7.93019707723424	8.05580921265823	8.42459316721932	8.69966758626343	7.87835832730676	7.9604876454488	8.35311705732813	7.865957775481	7.70905476442546	7.50317343058997	7.50748651142409	8.36540579784712	8.48008963230363	8.24039709527685	8.19583622668151
Acnat1	3.40800215093153	3.56863087824629	2.33550744700781	4.83029574892359	5.70036267814326	5.84687448853258	6.43539779609649	5.99986170391769	3.23202987876636	3.26857243356843	3.26173105668125	5.59385150817189	6.06087075967939	5.81056709730326	6.18807948886146	6.57032571287364
Acnat2	0	0	0	0	0	0	0	2.05300469968662	0	0	0	0.753141393242171	0	0	1.33915865678527	0
Aco1	10.4668374185729	10.9892104582282	10.6981824593163	11.0046254558519	10.4406868787568	10.5230084106835	10.6301086726435	10.4522810462434	10.0878179042662	10.6297534037651	11.065872493839	10.7739439316262	10.4593055997033	10.574713551016	10.5169268880611	10.428561089459
Aco2	12.2062060152716	12.1239206788872	12.1959266890038	12.0626969048794	12.2601059427122	12.5847030592742	12.5285940129978	12.6922897793623	12.7426138288289	11.9458806743757	12.3240250432104	11.9897995820981	12.4931588643332	12.9873950413369	12.9086623413112	12.6893137339815
Acot1	7.56167123178065	8.5420087786062	9.10703580512564	8.82463053106183	8.33977169470426	8.38313304280868	8.86609039846314	8.48578981205616	6.70803979159633	8.94352549800708	8.19949760296534	8.4135753941888	8.41012611166914	8.22386665678925	8.18837663030287	8.47339888059444
Acot10	0	0.828685158039599	0	1.01194077041388	1.4329099499725	0	0	0	0	0	2.40481201830379	1.24544556805179	0	0	0	1.96097881892539
Acot11	7.36916352418314	9.01857851924746	8.68579788324431	8.65671930015268	10.3646033648148	10.2268390060523	10.466541178728	10.3305244502453	8.64315195427782	9.4875678029347	9.81460228665263	9.8618347143957	10.7835095335139	11.0756913372251	10.9979767223499	10.9332460929963
Acot12	0.906175327764732	3.25349399326913	1.59628748501056	3.7224075933042	2.96340564417997	1.38728697820191	3.0587541638424	1.36448650230908	0	1.955675110284	0	0.753141393242171	0	1.31606467913999	0	2.76267212040157
Acot13	9.00584756279153	9.36605987354905	9.42207091546711	9.16073273475228	10.0171475212187	9.9032656153532	9.48119264131523	9.94208089628261	9.81723774977208	9.42045746780722	9.31460251489115	9.1195161097605	9.93984350630945	10.3494223199454	10.1226560997742	10.1849876994891
Acot2	6.26761341709113	6.83675264679566	6.89945451517751	6.83092781584789	7.31371196854848	7.49474193729409	7.56378000377668	7.12501564639097	6.36036907875963	7.70242295387827	6.67775779750936	6.78120172990162	7.2922557617037	7.78142157646551	7.46723292763239	7.47158483424932
Acot3	2.83157214033177	0	0	0	0	0	0	0	0	0.970601899770228	0	1.61182227737632	0	0	0	0
Acot4	4.7667074647441	4.60181408174897	3.60051153911602	5.23259921751631	4.1698508148511	3.41888857859278	3.96947791942262	3.92349337850438	1.26262261394574	4.19170824503972	4.9967860725363	4.51945904720565	4.05087467091533	2.45143012954872	2.48287716554336	2.76267212040157
Acot5	0	0	0	3.02083193491112	7.06169823492922	6.29574916432307	7.20604290918905	7.24968498036646	1.92547924084347	0	0	0	5.00668260047294	5.46616842306165	6.58289184278496	6.07777681161938
Acot6	8.02568761395687	8.35633649354969	8.65715700484106	8.3768582086904	11.8473312236655	10.9146395679	11.3813243746926	10.9744713422299	7.40017761388867	7.88920501386684	7.19173532334625	7.84082696223798	10.8004067736422	10.3820022739027	10.9054898568156	10.7683409553914
Acot7	7.57495923199836	9.27320931336217	9.08031788866723	9.41821116557175	6.9068126995876	8.89989939943368	8.7602845592038	9.13351575145645	7.93357747976226	9.24218457096067	11.1636662064701	8.95390913890775	7.69297563885331	8.2381741715632	8.09458783223161	7.8875296418237
Acot8	8.23269062107495	8.20140318352307	8.46811726620276	8.07897727524871	8.0094704811676	8.49720296238353	8.21901050012456	8.5896982490533	9.1275474132726	8.92085193270725	8.90032004678246	8.80045597619933	8.11829828527076	9.46899774046992	9.45167898007854	9.20756373035437
Acot9	9.84630886899798	10.2232361011082	9.61125711154427	9.95597412914747	9.89625393570961	9.47896286430871	9.81646977172421	9.36131008883	9.65893405919819	9.90354903875718	10.2908908251193	10.1279728704302	9.60680162835925	9.23934394832293	9.25617302597268	9.24243914179676
Acox1	12.3661890172357	12.060591559446	12.0650965868104	12.1827035668176	13.6314964255415	13.2419978345624	13.5908182909743	13.4395670594298	12.242825186714	11.8293515077497	12.0185113197446	11.9246461103047	13.3394075778573	13.3517479052108	13.3214982603769	13.3548070991934
Acox2	3.1483867991417	4.77537943002035	3.60051153911602	3.34335083035066	4.63219283231911	2.54784190553391	4.07785334803711	3.92349337850438	2.9993822680825	5.29962272803979	5.8069560488953	6.13404310782064	2.98584724435694	1.99266699927308	2.02150623860378	3.65226176663894
Acox3	10.6068381751918	10.5937377491157	10.0225624656532	9.82141854286113	11.0790062061782	10.841567878806	10.7279510156063	10.7801532812789	10.5876343186668	10.5808752009378	10.4771943369198	10.6077176190252	10.944186218638	11.1246450475114	11.1465592871467	11.0666986472336
Acoxl	1.85687094489734	0	2.59910489480803	1.01194077041388	0	0	0	2.51715974280709	2.3779414185677	0	0	0	0	1.99266699927308	0	0
Acp1	10.4783744676721	10.3843623277744	10.6867148541453	10.5821885921502	10.7747085538101	10.7885177839495	10.7949792921157	10.5570360761441	10.7511731608795	10.5114365761521	10.5908534925352	10.5763250181178	10.7286573635564	10.6962845046035	10.6243097188792	10.7551182657696
Acp2	10.9261530199466	11.2696466909048	10.6094004332687	10.8661210168036	11.8795812939696	11.4359770803063	11.6632019306053	11.4870212849253	11.0750408643054	10.660872473268	10.695461278829	10.6058151293608	11.5305933900592	11.4598596389296	11.3015142080985	11.4749843021808
Acp5	9.51170306169916	11.1647982364891	9.35231857554787	10.2295567971292	10.6071593300644	11.3240447664282	10.5722259863537	11.3077291868398	9.21507083973469	10.8853350961162	11.0495914699154	11.3640819856444	11.2284818934045	11.1485127592281	11.4774848251616	9.96040970505569
Acp6	10.5790797454138	10.3487444607184	10.6009662722522	10.4437264810661	10.1887575897036	9.86377910022912	9.83396147968601	10.016354571312	10.4457575285593	10.3637523465582	10.1064434029918	10.4462802954869	10.1543791991425	10.2505538836213	10.1865579867637	9.97292428345697
Acpp	9.59395943816318	9.71145217195144	8.82104762612177	8.33204813762476	7.86966983667698	6.43697363264032	6.67854093434115	6.79752229739332	8.32212570211157	10.4464455296652	9.39780373702066	8.39606882919648	6.75874974183238	7.60497429914776	7.41645251222302	8.10779106772744
Acpt	0	0	0	0	0	0	0	0	0	0	0	0	0	0	0	0
Acr	1.85687094489734	3.82711998535392	1.008502061662	1.01194077041388	1.4329099499725	0	0	0	0	0	2.14943252450896	0.753141393242171	0	0	2.02150623860378	1.29079604074836
Acrbp	9.10993136185503	8.80739997416339	10.5217616999381	10.0817531157339	11.8592621244823	12.4158032246537	11.7846126406913	12.315935964354	8.60218022407758	9.17670703057301	8.88729134219163	9.04284235096002	11.6237250584254	11.6056172327106	11.4805779944615	11.456537069861
Acrv1	7.82898879469467	4.29466360103341	4.97060680820782	5.15239242206906	11.1026189793252	9.55220879551017	10.1486006077715	9.53673825797826	8.2038675371263	4.26554957041858	1.44268676255218	3.49593591761019	9.18596549930542	8.96608182862983	9.47668008413497	9.2216152243142
Acsbg1	6.14823557322841	8.52691100987025	6.58663248807504	8.45834357226067	5.26295790085013	7.78631776910285	7.05512507526783	8.06150124307756	6.0610807680805	6.87182663079367	9.93850764421675	7.23950769462221	8.0819055278016	5.64862026283454	6.99992218510146	6.97051081812584
Acsbg2	1.45845616544843	0	0	0	0	0	0	0	0	0	1.44268676255218	0	0	0	0	0
Acsf2	8.53423235999565	9.83917506193325	9.94174947542902	9.9574500568187	9.44700478812228	8.60889416142063	9.85124365040444	9.47102684031377	7.89168799709181	9.7528370307057	10.1712987993164	10.0244838508224	8.84958220298528	8.02367483723792	8.56574648704328	9.78699553520466
Acsf3	8.43934043062309	8.55991998594779	8.94173213449959	8.16835840989025	7.85914594964888	8.56031783844192	8.24829668689281	8.25983856137691	9.34492209664243	8.83553743444594	8.92347925626906	8.84844417073745	8.94890936745666	9.74678203327017	9.63774680019748	9.30975830276029
Acsl1	12.4756245577298	11.9943543777909	11.3292634311894	12.7056771582279	12.6267712262613	11.9855574378924	12.3594080362272	12.07181623715	12.0826405157168	11.0788909719964	12.0122239662299	11.167006278482	12.1224094451461	12.033927548455	12.2999157146979	12.1095070020486
Acsl3	11.2337338177869	10.8143396868568	10.8849961480271	11.1237779991321	12.8797152785074	11.9441534537134	12.0893655288036	12.1221213439767	9.28469734962035	9.65834071490534	9.6484855701304	9.27445706088308	11.3084228771414	12.0985776820978	11.6543042072545	10.8699737886041
Acsl4	10.6832164010848	11.4684411423924	10.3046532079671	10.9559862012298	12.8692646795863	11.9512352837303	12.8453315200662	12.0628163544325	10.4673075311428	11.0744036648242	11.0791100953768	11.7252792226873	12.4153145914696	11.7923295276639	11.6604545296008	11.9991250820685
Acsl5	11.3358105888389	11.9752941756036	11.8251093851597	11.7508461209744	12.6725677875288	12.0512960324091	12.1592573509667	12.1067495855789	11.3958990421856	12.1621920849786	12.1071482137885	12.3456834147028	12.170860245628	12.0985776820978	11.90971077908	12.0283969324683
Acsl6	3.81875440643274	6.14661319128368	4.9232829627412	6.66740380620415	1.4329099499725	4.74705476834782	6.81005743669531	6.13531429137069	4.03496096753023	4.58687233187946	7.46158712793206	5.14048999904351	2.15735164784766	2.79897130050144	3.54970134180405	2.76267212040157
Acsm1	3.62794742034714	4.29466360103341	3.9227207983605	3.02083193491112	0	1.38728697820191	0	1.36448650230908	0	5.33435296241863	4.83249813972769	4.99302430721467	3.27088474014495	1.31606467913999	0	0
Acsm2	2.83157214033177	3.66003747332753	0	4.27046899742158	0	2.08124620917499	3.0587541638424	2.05300469968662	1.92547924084347	1.955675110284	2.14943252450896	0	2.63027221807751	1.31606467913999	2.02150623860378	3.04144465842375
Acsm3	8.11026012980938	8.12325032300553	8.01124164953784	8.89409783705517	7.99030941007358	8.48424175400857	8.71064825970498	7.26453758801176	6.54465220461869	8.05975147928329	8.94878306562966	8.02294167073686	8.83871757914943	9.39749658445926	8.19592395607063	9.10137913000911
Acsm4	0	0	0	0	0	0	0	0	0	0	0	0	0	0	0	0
Acsm5	5.33389519589233	5.90643397293619	5.57118450092948	5.77823413221081	0	2.08124620917499	1.15191589176938	2.05300469968662	3.23202987876636	5.22754871982298	6.29134533903513	5.50953194218954	0	1.31606467913999	5.11523390941878	1.29079604074836
Acss1	12.2693829446487	12.1932191428577	11.8307308217872	11.8116794096479	13.448360447409	12.8140387442119	12.9650445495102	12.956888995868	11.5982771977571	11.9685127847581	11.6533067928418	11.8144684189413	12.802248682273	13.0954692534231	12.9616458386557	12.8232021235855
Acss2	11.6120266160536	11.2596351674217	11.3728495200764	12.6808749740823	10.5444996193046	10.6165515649133	10.4640469314716	10.3393199506219	9.65893405919819	10.2421365164259	11.1587952745456	10.0638207955389	9.38204742501785	9.49007380849801	10.6298926215878	9.5004736102438
Acss2os	0	0	0	0	0	0	0	0	0	0	0	0	0	1.31606467913999	0	0
Acss3	7.29882914076748	7.9393486932846	7.50067592428006	8.46250739368124	5.99766670473971	5.4266819917374	4.86334489441954	5.63866022841737	4.85729934480935	6.43311906934278	6.80513986913014	6.52616312947058	6.20320102904497	5.01288426095375	6.67217726281502	5.32405502618001
Acta1	5.76336665006067	10.186236749405	6.7981607899356	4.92988761741594	9.65598882046181	11.4113675241436	10.1345531109838	11.3448905028731	3.43231879131836	6.55592083237227	7.66459861902888	5.98588186809438	11.2876012274881	12.2986975398131	12.0459278991603	11.9392685596637
Acta2	13.7395257086772	14.463988203323	15.5353919672825	14.5393591662273	14.6494920061921	15.3829914365131	14.7152076777147	15.2895479316866	13.2501550071178	14.5077190064356	13.9858428811303	14.0870839632348	15.4275430991134	15.2359344248944	15.2955548145466	15.2833346388792
Actb	13.3273172030614	14.2755289784147	14.0674822247294	13.7539334585585	13.1739420521087	14.1624068543038	13.9999197263476	14.1940834936135	14.1188188178018	14.3758745895072	14.4125378762816	14.4706205355238	13.6904461717719	14.2381423775733	13.9565656108919	14.0268881233257
Actbl2	2.64256845221996	0	0	0	0	0	2.55786382592348	0	0	2.53562749622837	1.44268676255218	1.90374607635191	0	3.07883190356265	2.83190747582819	0
Actc1	0.906175327764732	5.00192103096097	0	3.19108518875107	2.1374428259136	3.7998026622351	0	0	0	0	1.83891117576683	0	0	0	2.02150623860378	0
Actg1	14.2750275642396	14.7452355439615	14.6490400615844	14.7290370245064	14.9888989787713	15.4607279843597	15.5646293768637	15.5475945351864	14.8170871362246	14.7666462328818	14.8932775874786	15.1525292517956	15.2940988161755	15.2741891738166	15.0326483249924	15.2664366176203
Actg2	9.68868498596954	10.630928411075	11.7008210580333	10.5898219995985	13.397903525204	13.4711251094725	13.0335130025362	13.8252357369644	9.2386550177349	10.9938679311042	10.8151775328043	10.8737635132009	13.3923774814797	13.1380563349831	13.2017318180733	13.3548070991934
Actg-ps1	4.67095234498241	3.74599616490118	3.7160969031581	3.19108518875107	4.02672632789659	4.74705476834782	5.23506211885369	3.92349337850438	2.3779414185677	3.8515203961059	4.59673208454826	4.72038666068031	4.05087467091533	4.71850529109603	4.02683307627691	4.08005486718327
Actl10	0	0	0	0	0	0	0	0	0	1.54563038711665	0	0	0	1.31606467913999	0	1.29079604074836
Actl11	0	0	0	0	0	0	0	0	0	0	1.83891117576683	0	0	0	0	0
Actl6a	10.1357796014402	10.0030724939181	10.1254635019595	10.048900445577	10.3738741639388	10.1344581215308	10.4106462142097	10.1682183579515	10.2474593590099	10.2501164102038	10.149638970964	10.5567623881224	10.2619861801697	10.3428171002497	10.1846625805165	10.2239009705039
Actl6b	2.16873269128239	3.56863087824629	1.59628748501056	5.8813577598501	0	3.9581714470738	3.96947791942262	4.79557957356902	0	0	7.00170881872159	2.84179795845197	0	1.99266699927308	0	0
Actl7a	0	0	0	0	0	0	0	0	0	0	0	0	0	0	0	0
Actl7b	0	0.828685158039599	0	0	0	0	0	1.36448650230908	1.26262261394574	0	0	0	0	0	0	0
Actl9	3.40800215093153	3.47103881464945	3.01484588767766	3.92910068897891	3.86782329368188	1.38728697820191	4.17865335524963	2.51715974280709	3.43231879131836	3.26857243356843	3.79566272367432	2.14642524012576	3.89178936811924	2.45143012954872	2.83190747582819	3.8093806419801
Actn1	11.216879367942	11.6629475848546	12.0127173363154	11.5893538755735	11.923174663968	12.1057312268563	11.8186899225334	12.0120126496309	11.1498032148857	11.5699680291536	11.2942686257751	11.7573406958993	12.1697769695415	11.9081483412491	12.1423401026247	12.0933591650039
Actn2	3.40800215093153	7.72853238023548	4.66013614155426	4.10985813287306	5.74677309527771	5.31399718229072	5.45197188754252	4.79557957356902	4.63159068903454	3.94437778531715	4.64706850676798	4.43053719373232	5.94407742844682	4.71850529109603	5.55155044251598	5.0367610663421
Actn3	3.40800215093153	7.65266586313654	5.37409515907892	5.23259921751631	4.81754749244066	6.13918517816719	5.56801204779043	5.33525334315635	5.11201454131952	3.64568967620888	5.07240847666448	3.878644596438	5.08232128901279	4.71850529109603	5.23729201326193	5.60699869427832
Actn4	13.3372207862959	13.4135897544007	13.5582915567349	13.0397183467218	13.2679370440013	13.7053865313948	13.6523628107549	13.691322256893	13.9736548533537	13.5195595139178	13.2213249862844	13.5426428067487	13.2545855067089	13.8427932978706	13.7061015986544	13.6282071105619
Actr10	11.2263842124814	11.0559418360092	11.1545784295887	11.213597982248	12.0448278170591	11.6286622440429	11.729603838155	11.5558026958256	11.1987212670358	10.7358543602819	11.0301642222535	10.9163445217501	11.7414170973832	11.6309142721585	11.3488296957675	11.5506815448591
Actr1a	11.3304340382019	11.6276455174621	11.4681594046928	11.4913807420104	12.0302437507959	12.3100564723068	12.2114932266205	12.3675814134844	11.5431960518666	11.3907941877398	11.984963427245	11.6506552923965	12.0843979629336	12.2702620950008	12.1384285735045	12.1028797670844
Actr1b	11.1971427417547	11.0912669966361	11.103746248685	11.0307993262093	10.985336529116	11.4953210591801	11.2593232523276	11.5849394571334	11.8563421059209	11.1724386611475	11.4239817767978	11.2206182033684	11.4183178421117	11.8127879013117	11.7994665534937	11.6153051114216
Actr2	12.7389857149891	12.6222769380243	11.8632236461901	12.3558154946256	13.7690774517257	13.1480479050885	13.3196390085091	13.1698354007146	12.5624427105499	12.1932701255434	12.4720785433505	12.7336580214315	13.0825059928469	12.8535308336752	12.7404821338327	12.7584130925386
[truncated: 33,206 more rows]
