# Supplementary material for: Absence of nuclear receptors LXRs impairs immune response to androgen deprivation and leads to prostate neoplasia
Source: PLoS Biol. 2020 Dec 7;18(12):e3000948. doi: 10.1371/journal.pbio.3000948 (PMC7752095; doi:10.1371/journal.pbio.3000948)
Supplement: S3 Data — ARG signature was established as genes differentially expressed in CW Cx versus CW Sh mice, with padj < 0.0001, log2FC <−2; >2. For numerical raw data, please see S1 Data. ARG, androgen-regulated genes; CW, control wild-type; Cx, castrated; log2FC, log2 fold change. (XLSX) [file pbio.3000948.s010.xlsx]

## Sheet: SI_APPENDIX_DATASET_S1_ARG
gene.name	log2FoldChange..CW_Castre.vs.CW_Sham.	pvalue..CW_Castre.vs.CW_Sham.	padj..CW_Castre.vs.CW_Sham.
Msmb	-9.35984782954003	2.39321421535914e-36	8.67326023374736e-34
Pgr15l	-8.65856528161741	1.36841100027602e-35	4.3623168822688e-33
Lct	-8.07290087423516	2.22725611352946e-57	3.83411003663529e-54
9530053A07Rik	-7.46366696551464	1.60492601964596e-39	6.82172813955442e-37
Tcaf3	-7.43234055013	9.63039486988366e-51	8.96121256689796e-48
9530002B09Rik	-7.27571601823202	1.19342120145803e-51	1.17395138699995e-48
Wfdc3	-7.09402634459522	2.76638032265235e-21	2.32301727142921e-19
Abo	-7.0563464097652	1.93052808188279e-26	2.712904135965e-24
Tgm4	-6.86941589164888	2.77234833878661e-36	9.94262301625877e-34
Azgp1	-6.48113567257403	3.07518424457453e-36	1.09150018924182e-33
Asb18	-6.41262810771919	1.02296545405066e-29	1.90376635770325e-27
Pbsn	-6.31643382652829	1.01093316237332e-33	2.76233474978976e-31
Gsdma	-6.21803213230268	2.43325078771653e-28	4.06671802768409e-26
5430419D17Rik	-5.91565345645553	7.83137862893755e-16	3.30020238452498e-14
Slc30a10	-5.76084601929249	2.45603165274673e-11	5.24883387786574e-10
Chn2	-5.73998380247693	6.04331666368832e-20	4.37112078601104e-18
Apof	-5.72164156194874	8.69767325437693e-33	2.20185435643341e-30
Mup20	-5.66308996066483	1.17325128545641e-09	1.86061117028921e-08
Defb50	-5.42663109784629	4.88822137258434e-13	1.38744083789535e-11
Gm5615	-5.41135461310066	6.22276273308897e-14	2.00790532462531e-12
Rimklb	-5.26156368772049	3.06341767987238e-42	1.59803647424737e-39
Pkd2l1	-5.20082259568481	2.93578113449122e-22	2.83921372694938e-20
Sbp	-5.06315096221294	8.34455898079361e-10	1.35452532366687e-08
Tmem97	-5.02192593672352	1.98235020789859e-116	1.36500670615481e-112
Tmem97.1	-5.02192593672352	1.98235020789859e-116	1.36500670615481e-112
Slc25a30	-5.01588430526404	2.13760220302704e-131	2.4531835416006e-127
Slc25a30.1	-5.01588430526404	2.13760220302704e-131	2.4531835416006e-127
Fgl1	-5.01048032762503	8.66435621651159e-19	5.50378450513427e-17
Slc26a3	-5.00434251305889	8.18353118586264e-13	2.26487777490406e-11
Col4a6	-5.00118935329384	6.97940807150582e-35	2.0895133955989e-32
Mme	-4.92142987157353	6.03221050751584e-35	1.82178048739704e-32
Mt1	-4.89956574145385	9.17078882325138e-28	1.4631489429339e-25
Abcc12	-4.81838893123564	1.64132686721342e-10	3.02350148268009e-09
Abcc12.1	-4.81838893123564	1.64132686721342e-10	3.02350148268009e-09
Agr2	-4.80819672276459	5.19151427676758e-65	1.19159096689887e-61
Slc18a1	-4.75072805242987	1.30704104285182e-45	9.00002321286906e-43
Man1a	-4.74574521607252	1.1935758547092e-99	6.84893718363048e-96
2310057J18Rik	-4.73488352171729	4.18252813609975e-06	3.4732335069411e-05
Egf	-4.63107261662263	1.0749952672678e-19	7.55326776668635e-18
Atp12a	-4.5616891199818	2.96890435186918e-08	3.69813342729753e-07
Ms4a5	-4.53528928547987	1.39073847739241e-12	3.69743127707669e-11
Rab44	-4.52977513827604	1.58262315282798e-27	2.48804258121984e-25
Pgm2l1	-4.48391132850201	1.89945479628399e-76	7.26625879791796e-73
Pgm2l1.1	-4.48391132850201	1.89945479628399e-76	7.26625879791796e-73
Spink8	-4.47614549256572	8.15727117480559e-08	9.39915292092977e-07
Nkx3-1	-4.47242355761464	2.69099113129405e-18	1.60568689184268e-16
Bmpr1b	-4.39210365625163	6.011151741785e-34	1.69637658457308e-31
Prr9	-4.3736620396934	9.83822719844687e-09	1.33039256844795e-07
Mt2	-4.32937187269145	1.68225561970995e-15	6.76616573960208e-14
Greb1	-4.31138358755654	2.05007659757255e-18	1.24703334236441e-16
Atp6v1c2	-4.30757413633669	7.38575706904006e-19	4.72647267899591e-17
Prdx6	-4.26118502076253	3.61458490511262e-36	1.25703579493053e-33
Mt3	-4.20459309252896	2.8469194549909e-07	2.98194675740437e-06
Dnaja4	-4.07089300305677	7.99232597099893e-62	1.61863406385601e-58
Zfp697	-4.05036829146707	1.32272241057352e-51	1.26500027426766e-48
Vnn1	-4.04383009862125	4.12329380258778e-12	1.01328252911702e-10
9130409J20Rik	-4.01154726057463	1.94119219479209e-59	3.51754242497351e-56
Phf19	-3.99466402301923	1.2359262903864e-35	3.97679497679563e-33
Tex21	-3.98011863081315	2.72801256732235e-05	0.000191016360952
Rab39b	-3.96040711476726	7.10806435548501e-22	6.50860499188812e-20
Mcoln2	-3.88770159870285	4.40783931097275e-44	2.52929166062468e-41
Mfsd2a	-3.82215631887207	3.875231807222e-18	2.24992168449993e-16
Tcaf2	-3.81210078388857	1.48510131462497e-40	6.90953421097611e-38
Mthfd2	-3.80800981637108	3.08702825072931e-45	1.96820917859925e-42
Aloxe3	-3.75656884685751	1.53067475197642e-33	4.05381546429201e-31
Syt7	-3.74697899452856	2.0148798714546e-54	2.47751068193965e-51
Cpm	-3.74052275142551	2.64490731425232e-20	1.98391097870137e-18
Spag1	-3.69802790689832	4.54022645925052e-67	1.20242659050412e-63
Gm436	-3.69317903346934	1.92718315752286e-14	6.64109298277996e-13
Stk31	-3.65269874341475	5.75759822401376e-05	0.000375290324223
Glb1l3	-3.64926658659413	1.81122813740555e-06	1.61981929358826e-05
Akr1b3	-3.58648924364546	9.39294742370093e-20	6.65411084054731e-18
Arg2	-3.57487810963619	3.93747084910874e-44	2.29768108244008e-41
D630045J12Rik	-3.56730944672134	1.68453381827439e-64	3.62480092683555e-61
Got1l1	-3.56353186630868	0.000103749269505	0.000641865875975
Clic5	-3.49589011553446	6.05358441086916e-38	2.45198656096252e-35
Slc52a3	-3.49396552475467	2.69591081697247e-47	2.10948894358058e-44
Cited2	-3.49264571188551	2.82722989890762e-46	2.02788954561439e-43
C1ra	-3.48421648235692	2.42439191715207e-14	8.24796337110956e-13
Ctns	-3.4748259483331	1.06387968870694e-117	9.15707845062279e-114
Hmgn3	-3.46393980140028	6.1713233789768e-36	2.10368804569101e-33
Gpr155	-3.46256713730168	4.89801240791346e-26	6.56162136934056e-24
Ccdc126	-3.45776018898712	4.18851081846675e-66	1.03004456406423e-62
Ccdc126.1	-3.45776018898712	4.18851081846675e-66	1.03004456406423e-62
Acrv1	-3.38923316975386	2.29260582849557e-05	0.000163082905102
Nxpe3	-3.37227618543748	1.87289571405473e-09	2.87737289331505e-08
Fcgbp	-3.34915072437555	4.14612807635997e-08	5.03694578479173e-07
Piezo2	-3.32279566274511	1.03272550371274e-12	2.81072777607319e-11
Sgms2	-3.31179965741417	6.17515001884217e-49	5.31510599996792e-46
Scube2	-3.30979633308747	4.23578012876651e-15	1.6078685121643e-13
Wdr72	-3.28454418664313	1.03767445164714e-12	2.81973904465347e-11
Wdr72.1	-3.28454418664313	1.03767445164714e-12	2.81973904465347e-11
Dcaf12l1	-3.28353178169055	2.02579832726497e-19	1.38936674520729e-17
Dcaf12l1.1	-3.28353178169055	2.02579832726497e-19	1.38936674520729e-17
Dnaic1	-3.26661172702279	1.21103638245198e-18	7.58086756571622e-17
9130230L23Rik	-3.24734438626485	9.41010635570886e-18	5.22549276968871e-16
C1s2	-3.22103388011493	0.000129763875119	0.000785726425691
Galnt5	-3.20327697695171	7.60567808397151e-11	1.48024811053169e-09
Slc9a2	-3.17742344958684	2.33219774620102e-14	7.95002338653019e-13
C1rb	-3.17593675181878	4.78252265531169e-05	0.000317136888482
Lipc	-3.17244519739431	1.7201081583696e-36	6.36791438543086e-34
4930412O13Rik	-3.16344702922155	3.70187738345966e-22	3.52077172472742e-20
Slc35d3	-3.15611931979438	1.62320177151265e-06	1.46143341504731e-05
Ccdc68	-3.12027538015958	1.595574181464e-32	3.86859320377633e-30
Ccdc68.1	-3.12027538015958	1.595574181464e-32	3.86859320377633e-30
Fam3b	-3.11172607141571	4.30935226906975e-13	1.23125883213114e-11
Tktl1	-3.11060297707486	7.83467938871972e-05	0.000498043162249
Pdzk1	-3.09980201591587	1.63064395900629e-12	4.29544306538849e-11
Yeats2	-3.06986736595174	7.13942462707929e-143	2.45803250485713e-138
Sel1l3	-3.06826909882293	7.73919370356195e-36	2.56204519249937e-33
Fut9	-3.04718388640935	4.62985075868259e-10	7.86001635950114e-09
Serpinb1a	-3.02286389450254	5.64916517527546e-19	3.66280805686552e-17
Gxylt2	-2.98275635285675	8.92796965895007e-16	3.74398376842865e-14
Rab11fip4	-2.97706309461302	5.50076641471222e-46	3.86501809983932e-43
P2ry2	-2.97070320490013	1.48702230275847e-13	4.52667470041302e-12
Rnf225	-2.93489777268932	1.54865536873842e-06	1.39980718535823e-05
Rnf225.1	-2.93489777268932	1.54865536873842e-06	1.39980718535823e-05
Cntnap2	-2.93111048657218	5.88060049447561e-13	1.64738156569814e-11
Acot6	-2.92699480068951	3.22566561800445e-43	1.76280065971865e-40
Abca5	-2.91599494056552	1.3462805537865e-43	7.59853986660906e-41
Tox3	-2.91299176938446	6.4886014036091e-27	9.71287207499381e-25
Depdc5	-2.91283886050639	5.52909196464187e-45	3.461111040921e-42
Suox	-2.90953417298013	1.01600171371756e-16	4.88956893060027e-15
Iqgap2	-2.89671017700135	1.54660263922049e-52	1.77493274219074e-49
Serpine2	-2.88863966367881	9.7206052937666e-09	1.31604687243056e-07
Ccl11	-2.88189972687833	4.73987414343672e-11	9.58808031048078e-10
Phyh	-2.86212815377807	1.34876022586271e-19	9.36219068875552e-18
Pla2g12a	-2.85124653415311	6.81537871313489e-47	5.21437052698936e-44
Agtr1a	-2.85029215088841	4.42197940316166e-11	9.01921379570218e-10
Aim2	-2.84768646020082	6.35351346315216e-15	2.35462987107498e-13
Dnajc10	-2.83120521061929	8.61701602671124e-47	6.44946184312264e-44
Dnajc10.1	-2.83120521061929	8.61701602671124e-47	6.44946184312264e-44
Nol10	-2.77176102078738	3.89874090192302e-142	6.71148752561539e-138
Atf6	-2.76729849635968	4.91234361382117e-35	1.52366737189414e-32
Erich3	-2.76308762318918	4.79340962349801e-05	0.00031779761203
Dnajc2	-2.75971436358108	1.65732316041915e-87	7.13249738625887e-84
Anln	-2.75407767824955	3.20222186783065e-14	1.07038152123827e-12
Slc25a13	-2.74622624384245	7.47452550079286e-57	1.11887147159477e-53
Slc25a13.1	-2.74622624384245	7.47452550079286e-57	1.11887147159477e-53
Rpgrip1	-2.73186014071527	9.93218644833879e-17	4.78928917688874e-15
Cgref1	-2.706378024248	1.19813519559973e-10	2.25659719088091e-09
Slc28a3	-2.70209757353738	3.15855790742632e-09	4.66120832382258e-08
Hmgn2	-2.70143455242183	6.40084912191794e-30	1.21754052164924e-27
Gnmt	-2.69881193202276	2.12122166524195e-09	3.21300223108734e-08
Asns	-2.69536279530193	2.83075669189693e-09	4.21358072396539e-08
Ppm1e	-2.69382802386098	5.59035500555411e-12	1.33474571765758e-10
Ptprn2	-2.69236136961327	2.41456434243905e-06	2.10411128702667e-05
B3gnt7	-2.6813309522717	1.56470890701869e-05	0.000114766431529
Creld2	-2.68091297137505	9.55562533583151e-13	2.61311060117032e-11
Mx1	-2.66328602126262	1.04615092639582e-06	9.79280322046812e-06
5330417C22Rik	-2.64161808945318	3.90023679992771e-13	1.12087857082397e-11
Aldh1l2	-2.63391709759561	4.191466981297e-08	5.0866414063826e-07
1700019D03Rik	-2.62288018032609	3.28312621604375e-18	1.919095967609e-16
Nudt10	-2.62282019611044	2.14320498496179e-27	3.33884182928731e-25
Pdlim2	-2.61454555222473	3.44532031271377e-21	2.85828754328729e-19
Pdia6	-2.60648162240435	9.00485426077807e-12	2.06823300429839e-10
Actg2	-2.56655858564287	2.43910176204025e-14	8.28981585047224e-13
Tiam2	-2.5547897241048	8.76209384474929e-27	1.28370267651435e-24
Tspan13	-2.55066298767223	1.26566413067363e-44	7.5130259232694e-42
Tspan13.1	-2.55066298767223	1.26566413067363e-44	7.5130259232694e-42
Slc6a20a	-2.5486495945788	2.42305143572609e-05	0.000171511591037
Ang	-2.54586404417702	1.7706943610443e-16	8.17201557056222e-15
Mmp7	-2.54404172326373	7.39078649079649e-05	0.000471741542624
Fkbp11	-2.53082788829169	8.78346442708835e-09	1.20097655583886e-07
Chrm1	-2.52744989010078	3.36564245423467e-10	5.84935406647377e-09
Pgap2	-2.524620635361	1.51007561021246e-26	2.17533025874497e-24
Kcnk1	-2.52243181210924	3.96628699141716e-24	4.56706671663884e-22
Tmem54	-2.51230094330742	1.35934184155884e-27	2.14682478270777e-25
Papss2	-2.49805932806595	3.47665920368379e-12	8.65494575008164e-11
Ugp2	-2.49271611689002	7.52161282591193e-22	6.79689259798745e-20
Creg2	-2.49151613403045	8.88670799821679e-09	1.21364724185088e-07
Gpx3	-2.4891764313877	5.3420838031962e-12	1.27901671251907e-10
Ceacam1	-2.48836908341746	1.02951384577338e-13	3.22228474510288e-12
Stx3	-2.48405994287383	2.52130139920793e-57	4.1336136130157e-54
Oit1	-2.47237693812717	1.59066647738939e-11	3.51283233803973e-10
Hsbp1l1	-2.46958371345493	2.63367930699704e-21	2.21699131688511e-19
Dnajc3	-2.46485223996542	6.58548698388669e-14	2.11898814362836e-12
Dach1	-2.43982464246033	2.13375075055445e-12	5.5110956182175e-11
Masp1	-2.43542625406022	1.43366859756971e-08	1.87965636503152e-07
Manf	-2.41049374562625	1.6869164272889e-15	6.7769948279031e-14
Gpt2	-2.40718861869307	6.73253131582528e-13	1.87384252766814e-11
Ttll6	-2.40227456317265	9.466132805427e-08	1.07667488060141e-06
Kdelr3	-2.39792837085356	2.7091320868291e-16	1.21133387814856e-14
Arfgef3	-2.39325254962634	9.96215638330962e-09	1.34399326849909e-07
Snx24	-2.37555227319115	1.61209064411609e-45	1.08048367630817e-42
Man2a1	-2.37544072554555	9.42384900687033e-22	8.38381647177102e-20
Pfkfb4	-2.37457926795499	2.06765224040033e-33	5.39296962005628e-31
Ncoa4	-2.37169887165306	8.86060527478563e-11	1.70616207497536e-09
Ptgs1	-2.37051137454372	7.74847798266722e-35	2.28010554243803e-32
Casp6	-2.36860759119668	2.35868897519548e-45	1.5322132590001e-42
Fkbp5	-2.36256117126171	1.77869309387514e-18	1.09159758518765e-16
Tesk2	-2.35290388508322	1.25684329466469e-16	5.95211248858467e-15
Tesk2.1	-2.35290388508322	1.25684329466469e-16	5.95211248858467e-15
Sdf2l1	-2.34180836439861	1.38960282138485e-05	0.000103645224301
Sdf2l1.1	-2.34180836439861	1.38960282138485e-05	0.000103645224301
Tmem42	-2.33402916437707	3.39583747098633e-40	1.4799403580834e-37
Fut2	-2.32890340452294	2.74775559646053e-10	4.85140909900203e-09
Ift20	-2.32135735345208	5.75600641729732e-35	1.75374818531973e-32
Tmprss2	-2.3144889596697	1.8076450593592e-21	1.55200528051566e-19
Acrbp	-2.30215963427143	2.6499841614462e-18	1.58396362316721e-16
Polr3g	-2.29764569263397	6.25825977846326e-32	1.43643750608474e-29
Slc38a10	-2.28684710261522	7.59597752196157e-14	2.42149916762606e-12
Slc38a10.1	-2.28684710261522	7.59597752196157e-14	2.42149916762606e-12
Vopp1	-2.28272890319787	6.46488721658762e-34	1.80959025999915e-31
Tm9sf3	-2.27818436222022	5.44198386704984e-29	9.60831090044405e-27
Phgdh	-2.27591675605454	9.0221057840841e-22	8.06810597507095e-20
Dclre1c	-2.27362959150752	2.00234129533095e-31	4.41914156775316e-29
Igfbp5	-2.2644182196488	1.73560009394143e-10	3.18523324276703e-09
Nlrp10	-2.25930800746446	4.56150895038171e-07	4.59211278852284e-06
Pgm3	-2.24759353148709	1.01511303641474e-38	4.26211301594183e-36
Herpud1	-2.24723179568731	2.73964792749127e-18	1.63189166947399e-16
B2m	-2.24240422293154	5.93215133184117e-11	1.17852301329463e-09
Mfsd7c	-2.23873868105132	2.47628508343437e-07	2.62730413366909e-06
Hspa5	-2.2351519597207	3.92246833145858e-11	8.05287192509169e-10
Cxxc4	-2.23391176397735	1.23796621131984e-06	1.14176101498877e-05
Sel1l	-2.21526149930799	1.21609350865587e-19	8.47548247156132e-18
Rcn2	-2.21326331629699	9.69924392102894e-16	4.0330346492404e-14
Ankrd35	-2.1907501683109	8.99277676508055e-05	0.00056364884625
Prkca	-2.19040649514824	2.4685333682932e-17	1.303514345659e-15
Xkr9	-2.18610965242222	1.28224463954288e-06	1.17692350559375e-05
Me2	-2.18578980243521	1.19875797796883e-18	7.53139387289943e-17
Edem2	-2.18172131382342	3.69601221399145e-16	1.62101916580269e-14
Fut8	-2.1801158501017	3.52589300780077e-20	2.61060151323813e-18
Prom1	-2.17596955850528	7.40258635084639e-07	7.11512131416221e-06
Elfn1	-2.17356995467118	4.1568517052468e-09	6.00571747209158e-08
2010300C02Rik	-2.16178010930922	3.04431766580634e-18	1.80090743842004e-16
Gars	-2.14849633741385	4.32146167129425e-24	4.95945346269966e-22
Rnf149	-2.14541976075156	6.11506622065318e-15	2.27606070173912e-13
Hspb6	-2.14533792480727	7.93225976034269e-28	1.28820646834358e-25
Slc7a11	-2.1417054297238	2.77532583296963e-05	0.00019405299168
Nipal2	-2.14148018702388	2.65447747639379e-16	1.18998704472346e-14
Cystm1	-2.13812436138278	3.11596492786164e-12	7.83634452164708e-11
Prr15	-2.13409179686533	7.47934625379654e-11	1.45895984233406e-09
Lrrc20	-2.13239124408578	8.88310461437149e-34	2.44669127014557e-31
Erp44	-2.13210544845051	6.05200835057987e-12	1.43403025121896e-10
Limch1	-2.12552079003121	1.66382412086596e-14	5.81561427992835e-13
Drg2	-2.12172253645211	6.99599850382518e-73	2.18968393171088e-69
Cd24a	-2.11023807450944	1.70700073095035e-43	9.47908518804668e-41
Entpd3	-2.10845733705277	3.12170855743182e-17	1.60894167550629e-15
Smad9	-2.10696995729921	5.8705496431908e-08	6.94083632092774e-07
Macrod1	-2.09982249150984	1.58495373466787e-13	4.81202576110054e-12
Ptprz1	-2.0925701990353	0.000165237173224	0.000975529519048
Rab38	-2.08463714388379	2.71169701698704e-15	1.06212760634638e-13
Slc16a10	-2.08077877368535	3.14401208221554e-12	7.89534587735951e-11
Sucla2	-2.07761904388742	1.42036866241879e-34	4.1442264981709e-32
Ufl1	-2.0753675535064	8.71818383599807e-21	6.90347408371401e-19
Sec24d	-2.07138755322394	5.79444096622516e-12	1.37964597528469e-10
Ttc39a	-2.0650435507299	1.94856065401558e-10	3.54395112293197e-09
Ttc39a.1	-2.0650435507299	1.94856065401558e-10	3.54395112293197e-09
Abcc3	-2.06329958401451	2.50865580441736e-09	3.76342094511047e-08
Rab3d	-2.05687912083739	1.01564262856399e-11	2.3096142707285e-10
Trp53inp2	-2.05030758978011	4.1909781587424e-14	1.38209949259906e-12
Trp53inp2.1	-2.05030758978011	4.1909781587424e-14	1.38209949259906e-12
Tpd52	-2.04845445416038	8.05873133429527e-31	1.65151226850269e-28
Bdh1	-2.04388151859003	1.15644045250444e-31	2.5853953467062e-29
Sec14l4	-2.0323933028606	1.63357649858985e-06	1.47038968026013e-05
Glb1	-2.03127679393207	1.93990038671339e-05	0.000140106629776
P2rx1	-2.02770531536573	1.25067140054509e-07	1.38990851030881e-06
Pdia4	-2.02601507092972	7.11207989647916e-12	1.6634633067655e-10
Fam210b	-2.02599314282898	7.85525798774003e-37	3.0049853028878e-34
1500011B03Rik	-2.02495084899396	3.40469795253858e-19	2.29394023107536e-17
Slc33a1	-2.02249688034697	1.92640421648301e-22	1.90586697612912e-20
Liph	-2.01778918494439	2.58048071687809e-08	3.24245878107284e-07
Doc2b	-2.01756769874327	1.77810838329419e-08	2.29799149881515e-07
Slco4c1	-2.01511773647695	2.72155103265589e-06	2.34543881109661e-05
Gtf2e2	-2.01494552673955	1.38826878845418e-41	7.13383673398344e-39
Gdpd1	-2.01301056841164	1.07674987650252e-12	2.91469904721128e-11
Cib1	-2.01090082444781	1.27079847172864e-29	2.3522753001691e-27
Ostm1	-2.00881291984289	7.25798881334657e-28	1.18992998502242e-25
Fam84b	-2.00788614928638	8.37431076937681e-19	5.32937422326939e-17
Tcta	-2.00768080754222	1.49901181378595e-53	1.77963716333919e-50
Slc45a3	-2.0067624066894	2.31952245603452e-11	4.96943613184894e-10
Top2a	-2.00499577841829	3.78934293290098e-07	3.86672459504587e-06
Ifitm3	2.00037451198115	3.20440441700825e-09	4.72481540356218e-08
Agpat2	2.00576511419597	3.62674206392684e-09	5.30663419120006e-08
1600014C10Rik	2.01228301693358	4.5933662622234e-10	7.8144439313027e-09
Mmd	2.02288245806852	8.19655103898784e-10	1.33301396183898e-08
Tns4	2.04089143665694	1.95706851133052e-08	2.51042890374808e-07
Osbpl3	2.04906234637359	3.23243554048248e-08	3.99173325764962e-07
Cxadr	2.0526725496543	1.14310856124708e-10	2.16361103107068e-09
Irak1bp1	2.06558950218919	6.07141706130104e-07	5.94518822535647e-06
Myct1	2.06576079117247	1.73052943888225e-09	2.67536587567477e-08
Gm2a	2.06860053457287	2.01118462396745e-11	4.36702553768377e-10
Spaca6	2.07382815921865	9.33320755470129e-08	1.06296064472647e-06
Samd9l	2.12291169108217	7.84441386856383e-14	2.49838413580744e-12
Cldn15	2.1256958348538	5.07255133690259e-05	0.000334500804402
Phf21b	2.146582947383	9.5229742362085e-07	8.97526635582871e-06
Rhebl1	2.14721886132874	3.66997908612587e-12	9.08365995371872e-11
Pigr	2.1502119631503	6.77510951389398e-05	0.000435349468932
Dcn	2.15458764775828	7.48708048440773e-16	3.17454056647381e-14
Fam213a	2.16896816741328	1.06594223971952e-30	2.1715577142783e-28
Trim29	2.18494837818472	6.70358252152491e-09	9.35919069884757e-08
Usp11	2.18955017969968	1.12173521394827e-17	6.19907250096712e-16
Acaca	2.20741428044971	3.86949798335915e-07	3.94384091382689e-06
Mpzl2	2.22360633109383	3.62293679842058e-18	2.110559915953e-16
Mpzl2.1	2.22360633109383	3.62293679842058e-18	2.110559915953e-16
Cd34	2.22385257568373	3.91101274375229e-14	1.29973221770895e-12
Rhobtb1	2.22815901952508	2.96987517796859e-17	1.53520679175399e-15
S100a11	2.22824892649773	2.42785058193898e-16	1.09984825902075e-14
Tbc1d2b	2.23049647948153	1.21693867203387e-49	1.10257846156458e-46
Zbtb46	2.24670442348937	3.00850901407762e-22	2.90139935141957e-20
Slc25a45	2.24962504329291	1.89750316582381e-07	2.05115028245362e-06
Zfp36l1	2.25401946630243	2.69977624867872e-57	4.22502711207999e-54
Apod	2.25613028125314	3.87186483665381e-07	3.94508536434312e-06
Selenop	2.29256344608898	2.05388727598479e-31	4.50403089330447e-29
Engase	2.30499715503533	2.46998291538944e-20	1.86898992953721e-18
Igfbp4	2.30610304821863	1.49180702268687e-08	1.94846069742361e-07
Mgp	2.33211776829495	1.78111376609722e-09	2.74986393959467e-08
Sirpa	2.34723423200173	3.09609512776346e-22	2.97429926471139e-20
Scpep1	2.37051479512007	3.73756756105366e-08	4.57731005219802e-07
Cfh	2.37869118463331	5.53420368876732e-13	1.55540488816792e-11
Man2a2	2.39041019341926	1.71048715153781e-12	4.47518573448583e-11
Ubxn11	2.40120199144618	9.31372847699407e-07	8.79732119984716e-06
Map7d3	2.40201823129444	9.80915031432282e-07	9.22478110275391e-06
Cdh11	2.40774709143892	3.69445519617079e-10	6.37575929568742e-09
Ccdc80	2.42090355772081	6.79803590292408e-11	1.33589941838912e-09
Rubcnl	2.43111065346699	3.99700798297227e-09	5.78448877031326e-08
Lrrc17	2.43711850830436	8.51098294840588e-12	1.96282926414708e-10
Lgals3bp	2.44794607340906	2.85841635305545e-05	0.000199394538637
Fermt3	2.45325160705949	6.63370791791436e-09	9.27291635833835e-08
Arhgap15	2.47954782149887	3.77369116366327e-10	6.50272337706519e-09
Aebp1	2.50089918209837	8.47403014999916e-11	1.63997967416707e-09
Ghr	2.54255680124963	4.2419375562901e-14	1.39756620215801e-12
Mettl24	2.54407605495866	3.28275666849331e-05	0.00022622503871
Mfsd6l	2.5715228152978	3.99016971596513e-14	1.32348317101121e-12
Myof	2.57276471256908	7.45749768407935e-31	1.53745022613873e-28
Thbs1	2.57423495799483	3.47669517328686e-09	5.10661852052446e-08
Lpl	2.57588001280493	4.72990051439453e-07	4.74215913832525e-06
Pcx	2.59733704105539	2.52540091256456e-14	8.5746575955311e-13
Inmt	2.60334672793392	6.53975946606223e-09	9.14530376348727e-08
Scd1	2.62531173155258	2.23323386233487e-05	0.000159320366031
Dtx4	2.65729690047362	2.51299496660072e-21	2.13103211096296e-19
Maff	2.65975535534072	7.82762672896055e-17	3.84447019474155e-15
Lgals12	2.69328003821006	8.73745892605647e-12	2.0094988200748e-10
Adssl1	2.71865367543613	8.90855939981938e-23	9.15560571869796e-21
Calr4	2.76847474441453	7.23685046739414e-05	0.000462519258939
Itga11	2.78979535130853	1.22028532894862e-08	1.6233849919e-07
Fasn	2.78991754940667	4.08089092901467e-10	6.9970614439764e-09
Arl11	2.8276064578934	1.9766158636404e-08	2.53267240674638e-07
Dpt	2.86611145901119	3.127149339053e-15	1.2110756422301e-13
Ifi27l2a	2.88837220842464	8.06321930744781e-06	6.30443314221206e-05
Map4k1	2.90157346319268	3.67222355962046e-09	5.36861931779927e-08
Cd36	2.91464050728281	4.61986804162041e-08	5.5731407429905e-07
Dock10	2.92682507135762	1.92692153507679e-17	1.03175710001802e-15
Mylk3	3.06330993282994	1.05535282093421e-06	9.87143036099268e-06
Clu	3.07856831452077	6.35949047528723e-07	6.19555454368037e-06
Lyz2	3.12173671123962	1.37330073256161e-11	3.06623676532839e-10
Tbc1d10c	3.19071732790847	2.83792493785363e-12	7.18961866706126e-11
Tspan32	3.19148175411521	6.08165021967777e-09	8.53936115062341e-08
Mgst1	3.20118950034268	4.42004650867771e-36	1.52177781247265e-33
Nckap1l	3.20717833854308	4.80600675260502e-21	3.89331779965737e-19
Pamr1	3.22841403760581	4.14469980877682e-19	2.74947725850438e-17
Traf3ip3	3.26102800395837	2.74034953910562e-11	5.81315429956052e-10
Pex11a	3.26882832303997	5.35687667087086e-27	8.08911872374618e-25
Map3k15	3.31945966280682	1.6112483557516e-05	0.000117903654921
Mlxipl	3.32392209668979	6.09108722849388e-08	7.17447971911788e-07
Mlxipl.1	3.32392209668979	6.09108722849388e-08	7.17447971911788e-07
Fabp4	3.37461571119175	2.0805375804173e-06	1.83433619350032e-05
Pnpla3	3.40072037599552	1.97754976300743e-05	0.000142467170518
Pnliprp1	3.40747298585944	1.4302553719945e-07	1.5762567926504e-06
Alox12e	3.41354478912346	2.17949478987173e-06	1.91618554955296e-05
Capn12	3.41363873702734	9.13211029205726e-06	7.07014673364604e-05
Srcin1	3.43610852379386	2.82314455195876e-10	4.97685836043973e-09
Abca14	3.46879152413901	3.40207874429312e-05	0.000233839427206
Ptpn22	3.51689992494438	1.07459736866854e-11	2.43403373722955e-10
Hpgds	3.58384214804263	1.97159476444923e-22	1.94498670903217e-20
Cfd	3.62524956825239	3.83861554856849e-05	0.000260772878298
Car3	3.84107091486148	1.85467628399733e-06	1.65426553838715e-05
Rassf10	3.93590484091056	1.08907217116032e-23	1.2095376058348e-21
C3	3.93969507171141	1.29340104625677e-15	5.2698822037366e-14
Baiap2l2	3.9783423585892	2.79347360712113e-06	2.39961334380173e-05
Trim34b	4.02486416932772	1.9570110353596e-08	2.51042890374808e-07
Cd74	4.05270563551059	3.786455228566e-22	3.58142491934887e-20
H2-Aa	4.08575640127707	5.85153535550259e-25	7.1440606650567e-23
Dapl1	4.34472747123301	5.52707386295065e-11	1.10763461017187e-09
Ces1d	4.37862811607424	1.14212678989376e-09	1.81459544297427e-08
Cnpy1	4.74939871964355	3.21042574326203e-07	3.32926951550508e-06
