# Supplementary material for: Absence of nuclear receptors LXRs impairs immune response to androgen deprivation and leads to prostate neoplasia
Source: PLoS Biol. 2020 Dec 7;18(12):e3000948. doi: 10.1371/journal.pbio.3000948 (PMC7752095; doi:10.1371/journal.pbio.3000948)
Supplement: S4 Data — Determination of absolute numbers of each immune cell population of WT mice Sham versus Castrated and LXR DKO mice Sham versus Castrated. LXR DKO, LXR alpha and beta double knock-out; WT, wild-type. (XLSX) [file pbio.3000948.s011.xlsx]

## Sheet: Flow Cytometry
Individu	All Count	Singlets Count	Live cells Count	CD45+ Count	T4 cells Count	B cells Count	MPs Count	M⏀ Count	Neutro Count	F4/80 Count
CW Sh MOY	842125	614169	484331	8383.38	1021	1269.25	2715	260.75	52	4477.25
CW Sh SEM	97562.5	78996.7	64504.1	2725.06	801.5	1046.88	916.5	81.25	13	1429.25
CW CX MOY	78691.6	70316.2	39748.8	1736.25	148.25	198	456.5	47	78	769.75
CW Cx SEM	50975.1	46823.2	26451	1168.25	115.375	234.5	330	39.5	15.5	582.25
LXR DKO Sh MOY	852500	599625	445062	13612.8	1762.25	620.5	4184.25	444.75	200.75	6391.25
LXR DKO Sh SEM	65000	57375	55468.8	2878.88	782.875	238	1483.88	236.125	145.125	1802.25
LXR DKO Cx MOY	366278	316504	193424	45456.5	5122	9191	10168	707.25	1758.25	19091
LXR DKO Cx SEM	172375	148742	85507.4	35844.5	3306	9685	8117	539.25	1605.75	16143
