# Supplementary material for: Absence of nuclear receptors LXRs impairs immune response to androgen deprivation and leads to prostate neoplasia
Source: PLoS Biol. 2020 Dec 7;18(12):e3000948. doi: 10.1371/journal.pbio.3000948 (PMC7752095; doi:10.1371/journal.pbio.3000948)
Supplement: S5 Data — Mass spectrometry analysis output from WT mice Sham versus Castrated and LXR DKO mice Sham versus Castrated. LXR DKO, LXR alpha and beta double knock-out; WT, wild-type. (XLSX) [file pbio.3000948.s012.xlsx]

## Sheet: LipidAnalysisTable
Species	Lipid Class	Sum Formula	Adduct	Expected Mass	Number C-atoms	Number DBs	Number OHs	Method	Internal Standard	Value Type	Unit	0096TI_IS01	0096TI_0040	0096TI_0044	0096TI_0045	0096TI_0037	0096TI_0038	0096TI_0039	0096TI_0041	0096TI_0042	0096TI_0043	0096TI_0047	0096TI_0048	0096TI_0049	0096TI_0050	0096TI_0046	0096TI_0051	0096TI_0052	0096TI_0053	0096TI_0054
Sample Name													1 CW Sham	2 CW Sham	3 CW Sham	4 CW Cx	5 CW Cx	6 CW Cx	7 CW Cx	8 CW Cx	9 CW Cx	10 LXR DKO Sham	11 LXR DKO Sham	12 LXR DKO Sham	13 LXR DKO Sham	14 LXR DKO Cx	15 LXR DKO Cx	16 LXR DKO Cx	17 LXR DKO Cx	18 LXR DKO Cx
Sample Material													prostate	prostate	prostate	prostate	prostate	prostate	prostate	prostate	prostate	prostate	prostate	prostate	prostate	prostate	prostate	prostate	prostate	prostate
Batch												1	1	1	1	1	1	1	1	1	1	1	1	1	1	1	1	1	1	1
CE 14:0	CE	C41H76NO2	+NH4+	614.587	14	0	0	FTMS+ 500-1000 mz	CE 17:0	Concentration	nmol/mg wet weight	0	0	0	0	0.0212482	0.0144488	0.0570504	0.0829998	0.0893887	0.0857184	0.0187672	0.0192082	0.01099	0.0141105	0.279886	0.196114	0.248425	0.242125	0.215979
CE 14:1	CE	C41H74NO2	+NH4+	612.571	14	1	0	FTMS+ 500-1000 mz	CE 17:0	Concentration	nmol/mg wet weight	0	0	0	0	0	0	0	0	0	0	0	0	0	0	0.0108016	0.00607199	0.00794798	0.0101865	0.00601172
CE 15:0	CE	C42H78NO2	+NH4+	628.603	15	0	0	FTMS+ 500-1000 mz	CE 17:0	Concentration	nmol/mg wet weight	0	0	0	0	0.0417612	0.0238292	0.10856	0.114266	0.13116	0.128451	0.00431391	0.00484044	0.00264695	0.00241264	0.118467	0.0935612	0.129662	0.110616	0.0862791
CE 15:1	CE	C42H76NO2	+NH4+	626.587	15	1	0	FTMS+ 500-1000 mz	CE 17:0	Concentration	nmol/mg wet weight	0	0	0	0	0	0	0	0	0	0	0	0	0	0	0.00226295	0.00193762	0.00158951	0.00326679	0.00198896
CE 16:0	CE	C43H80NO2	+NH4+	642.618	16	0	0	FTMS+ 500-1000 mz	CE 17:0	Concentration	nmol/mg wet weight	0	0	0	0.000455665	0.161978	0.0786269	0.225434	0.279821	0.285697	0.256097	0.130917	0.150298	0.0875291	0.114045	2.61929	1.97349	2.30473	2.33134	2.13136
CE 16:1	CE	C43H78NO2	+NH4+	640.603	16	1	0	FTMS+ 500-1000 mz	CE 17:0	Concentration	nmol/mg wet weight	0	0.000592539	0	0.000583924	0.0262154	0.0220236	0.0566789	0.0646394	0.072256	0.0507258	0.0403418	0.0388533	0.0222358	0.0291122	0.485199	0.301408	0.422881	0.412864	0.372737
CE 18:1	CE	C45H82NO2	+NH4+	668.634	18	1	0	FTMS+ 500-1000 mz	CE 17:0	Concentration	nmol/mg wet weight	0	0.0017963	0	0.00349328	0.189091	0.059211	0.226006	0.247563	0.299143	0.23309	0.108231	0.111801	0.0621538	0.0717697	1.94957	1.3117	1.70465	1.54738	1.37487
CE 18:2	CE	C45H80NO2	+NH4+	666.618	18	2	0	FTMS+ 500-1000 mz	CE 17:0	Concentration	nmol/mg wet weight	0	0.0112661	0.0129623	0.0152122	0.0981543	0.0367053	0.091035	0.128961	0.114359	0.121462	0.0816244	0.0603402	0.040971	0.0549117	0.930112	0.872039	0.832505	0.906274	0.79172
CE 18:3	CE	C45H78NO2	+NH4+	664.603	18	3	0	FTMS+ 500-1000 mz	CE 17:0	Concentration	nmol/mg wet weight	1.81758e-05	0	0	0	0	0	0	0.000300924	0.00261806	0	0.00308873	0.00360323	0.000793563	0.00185478	0.0351325	0.0439015	0.0336487	0.0322128	0.0347955
CE 20:1	CE	C47H86NO2	+NH4+	696.665	20	1	0	FTMS+ 500-1000 mz	CE 17:0	Concentration	nmol/mg wet weight	0	0	0	0	0.0134634	0.012069	0.0411481	0.0401602	0.0500699	0.0433174	0.0121599	0.012689	0.00834838	0.00876881	0.124947	0.0830189	0.118192	0.0984309	0.0816304
CE 20:2	CE	C47H84NO2	+NH4+	694.65	20	2	0	FTMS+ 500-1000 mz	CE 17:0	Concentration	nmol/mg wet weight	0	0	0	0	0.00257242	0	0.00757916	0.013426	0.0162227	0.0158043	0.0118782	0.0121675	0.00835623	0.00730737	0.160781	0.160035	0.145812	0.157078	0.144344
CE 20:3	CE	C47H82NO2	+NH4+	692.634	20	3	0	FTMS+ 500-1000 mz	CE 17:0	Concentration	nmol/mg wet weight	0	0	0	0	0.0561943	0.0197482	0.0835147	0.0625883	0.0930302	0.086565	0.011635	0.0118127	0.00776389	0.00895633	0.148934	0.131826	0.140937	0.148337	0.124495
CE 20:4	CE	C47H80NO2	+NH4+	690.618	20	4	0	FTMS+ 500-1000 mz	CE 17:0	Concentration	nmol/mg wet weight	0	0.00663647	0.00421101	0.00828117	0.0450732	0.0250548	0.0496208	0.0506202	0.0522653	0.0545274	0.0409171	0.0290171	0.0217326	0.0310839	0.408906	0.279977	0.406791	0.359867	0.30835
CE 20:5	CE	C47H78NO2	+NH4+	688.603	20	5	0	FTMS+ 500-1000 mz	CE 17:0	Concentration	nmol/mg wet weight	0	0	0	0	0	0	0	0	0.00335946	0	0.00150223	0.00142847	0.000447837	0.000822671	0.0338194	0.0283509	0.0315887	0.029115	0.0257716
CE 22:2	CE	C49H88NO2	+NH4+	722.681	22	2	0	FTMS+ 500-1000 mz	CE 17:0	Concentration	nmol/mg wet weight	0	0	0	0	0	0	0	0.00522379	0.00994817	0	0.0034333	0.00310199	0.0019624	0.00210166	0.0508305	0.054051	0.0457145	0.0536729	0.0461334
CE 22:4	CE	C49H84NO2	+NH4+	718.65	22	4	0	FTMS+ 500-1000 mz	CE 17:0	Concentration	nmol/mg wet weight	0	0	0	0	0.0285845	0.0119579	0.0408799	0.0443497	0.0560211	0.0474094	0.0271103	0.0255934	0.0192161	0.0218182	0.268901	0.194895	0.273977	0.249705	0.216941
CE 22:5	CE	C49H82NO2	+NH4+	716.634	22	5	0	FTMS+ 500-1000 mz	CE 17:0	Concentration	nmol/mg wet weight	0	0	0	0	0.00460995	0.00495949	0.0167026	0.015638	0.0241625	0.0179426	0.0118556	0.0109534	0.0073214	0.0082496	0.102787	0.0893622	0.100951	0.0976032	0.0909629
CE 22:6	CE	C49H80NO2	+NH4+	714.618	22	6	0	FTMS+ 500-1000 mz	CE 17:0	Concentration	nmol/mg wet weight	0	0.000497015	0	0.0013177	0.0694699	0.023105	0.0679749	0.114401	0.0895106	0.0734639	0.0203965	0.0164484	0.0145182	0.0185495	0.283417	0.246217	0.278341	0.280657	0.255235
Sum C14	CE		+NH4+					FTMS+ 500-1000 mz	CE 17:0	Concentration	nmol/mg wet weight					0.0212482	0.0144488	0.0570504	0.0829998	0.0893887	0.0857184	0.0187672	0.0192082	0.01099	0.0141105	0.290688	0.202186	0.256373	0.252312	0.221991
Sum C15	CE		+NH4+					FTMS+ 500-1000 mz	CE 17:0	Concentration	nmol/mg wet weight					0.0417612	0.0238292	0.10856	0.114266	0.13116	0.128451	0.00431391	0.00484044	0.00264695	0.00241264	0.12073	0.0954989	0.131251	0.113882	0.0882681
Sum C16	CE		+NH4+					FTMS+ 500-1000 mz	CE 17:0	Concentration	nmol/mg wet weight		0.000592539		0.00103959	0.188194	0.100651	0.282113	0.34446	0.357953	0.306823	0.171259	0.189151	0.109765	0.143158	3.10449	2.2749	2.72761	2.74421	2.5041
Sum C18	CE		+NH4+					FTMS+ 500-1000 mz	CE 17:0	Concentration	nmol/mg wet weight	1.81758e-05	0.0130624	0.0129623	0.0187055	0.287245	0.0959163	0.317041	0.376825	0.416119	0.354552	0.192945	0.175744	0.103918	0.128536	2.91481	2.22764	2.57081	2.48586	2.20138
Sum C20	CE		+NH4+					FTMS+ 500-1000 mz	CE 17:0	Concentration	nmol/mg wet weight		0.00663647	0.00421101	0.00828117	0.117303	0.056872	0.181863	0.166795	0.214948	0.200214	0.0780924	0.0671147	0.046649	0.056939	0.877386	0.683208	0.843321	0.792827	0.684592
Sum C22	CE		+NH4+					FTMS+ 500-1000 mz	CE 17:0	Concentration	nmol/mg wet weight		0.000497015		0.0013177	0.102664	0.0400224	0.125557	0.179612	0.179642	0.138816	0.0627957	0.0560972	0.0430181	0.050719	0.705935	0.584526	0.698984	0.681638	0.609272
Sum DB0	CE		+NH4+					FTMS+ 500-1000 mz	CE 17:0	Concentration	nmol/mg wet weight				0.000455665	0.224988	0.116905	0.391044	0.477086	0.506246	0.470266	0.153999	0.174346	0.101166	0.130569	3.01764	2.26317	2.68281	2.68409	2.43362
Sum DB1	CE		+NH4+					FTMS+ 500-1000 mz	CE 17:0	Concentration	nmol/mg wet weight		0.00238884		0.00407721	0.228769	0.0933037	0.323833	0.352362	0.421469	0.327133	0.160733	0.163343	0.092738	0.109651	2.57278	1.70414	2.25526	2.07212	1.83723
Sum DB2	CE		+NH4+					FTMS+ 500-1000 mz	CE 17:0	Concentration	nmol/mg wet weight		0.0112661	0.0129623	0.0152122	0.100727	0.0367053	0.0986141	0.147611	0.140529	0.137266	0.0969359	0.0756097	0.0512897	0.0643207	1.14172	1.08613	1.02403	1.11703	0.982197
Sum DB3	CE		+NH4+					FTMS+ 500-1000 mz	CE 17:0	Concentration	nmol/mg wet weight	1.81758e-05				0.0561943	0.0197482	0.0835147	0.0628892	0.0956483	0.086565	0.0147237	0.0154159	0.00855746	0.0108111	0.184067	0.175728	0.174586	0.180549	0.159291
Sum DB4	CE		+NH4+					FTMS+ 500-1000 mz	CE 17:0	Concentration	nmol/mg wet weight		0.00663647	0.00421101	0.00828117	0.0736577	0.0370127	0.0905007	0.0949699	0.108286	0.101937	0.0680274	0.0546104	0.0409487	0.0529021	0.677807	0.474872	0.680768	0.609572	0.525291
Sum DB5	CE		+NH4+					FTMS+ 500-1000 mz	CE 17:0	Concentration	nmol/mg wet weight					0.00460995	0.00495949	0.0167026	0.015638	0.027522	0.0179426	0.0133578	0.0123818	0.00776924	0.00907227	0.136606	0.117713	0.132539	0.126718	0.116734
Sum DB6	CE		+NH4+					FTMS+ 500-1000 mz	CE 17:0	Concentration	nmol/mg wet weight		0.000497015		0.0013177	0.0694699	0.023105	0.0679749	0.114401	0.0895106	0.0734639	0.0203965	0.0164484	0.0145182	0.0185495	0.283417	0.246217	0.278341	0.280657	0.255235
Sum Total	CE		+NH4+					FTMS+ 500-1000 mz	CE 17:0	Concentration	nmol/mg wet weight	1.81758e-05	0.0207885	0.0171733	0.0293439	0.758416	0.331739	1.07218	1.26496	1.38921	1.21457	0.528173	0.512156	0.316987	0.395875	8.01404	6.06796	7.22834	7.07073	6.3096
CE 14:0	CE	C41H76NO2	+NH4+	614.587	14	0	0	FTMS+ 500-1000 mz	CE 17:0	% of total CE	%	0	0	0	0	2.80166	4.35546	5.32095	6.56147	6.43449	7.05749	3.55323	3.75047	3.46701	3.56437	3.49244	3.23197	3.43681	3.42433	3.42302
CE 14:1	CE	C41H74NO2	+NH4+	612.571	14	1	0	FTMS+ 500-1000 mz	CE 17:0	% of total CE	%	0	0	0	0	0	0	0	0	0	0	0	0	0	0	0.134784	0.100066	0.109956	0.144065	0.0952789
CE 15:0	CE	C42H78NO2	+NH4+	628.603	15	0	0	FTMS+ 500-1000 mz	CE 17:0	% of total CE	%	0	0	0	0	5.50637	7.1831	10.1251	9.03317	9.44132	10.5758	0.81676	0.94511	0.835035	0.609445	1.47825	1.54189	1.7938	1.56441	1.36743
CE 15:1	CE	C42H76NO2	+NH4+	626.587	15	1	0	FTMS+ 500-1000 mz	CE 17:0	% of total CE	%	0	0	0	0	0	0	0	0	0	0	0	0	0	0	0.0282373	0.0319319	0.0219899	0.0462017	0.0315227
CE 16:0	CE	C43H80NO2	+NH4+	642.618	16	0	0	FTMS+ 500-1000 mz	CE 17:0	% of total CE	%	0	0	0	1.55284	21.3574	23.7014	21.0257	22.121	20.5654	21.0853	24.7868	29.3461	27.6128	28.8084	32.6838	32.5232	31.8846	32.9718	33.7796
CE 16:1	CE	C43H78NO2	+NH4+	640.603	16	1	0	FTMS+ 500-1000 mz	CE 17:0	% of total CE	%	0	2.85032	0	1.98993	3.4566	6.63884	5.2863	5.11	5.20123	4.17643	7.63799	7.58623	7.01472	7.3539	6.05435	4.96721	5.85032	5.83906	5.90745
CE 18:1	CE	C45H82NO2	+NH4+	668.634	18	1	0	FTMS+ 500-1000 mz	CE 17:0	% of total CE	%	0	8.64085	0	11.9046	24.9323	17.8487	21.079	19.5708	21.5333	19.1911	20.4917	21.8294	19.6077	18.1294	24.3269	21.6168	23.5829	21.8842	21.7901
CE 18:2	CE	C45H80NO2	+NH4+	666.618	18	2	0	FTMS+ 500-1000 mz	CE 17:0	% of total CE	%	0	54.1942	75.4793	51.841	12.942	11.0645	8.49061	10.1949	8.23191	10.0004	15.4541	11.7816	12.9251	13.871	11.606	14.3712	11.5172	12.8173	12.5479
CE 18:3	CE	C45H78NO2	+NH4+	664.603	18	3	0	FTMS+ 500-1000 mz	CE 17:0	% of total CE	%	100	0	0	0	0	0	0	0.0237893	0.188457	0	0.584795	0.703542	0.250345	0.468527	0.438386	0.723496	0.46551	0.45558	0.55147
CE 20:1	CE	C47H86NO2	+NH4+	696.665	20	1	0	FTMS+ 500-1000 mz	CE 17:0	% of total CE	%	0	0	0	0	1.7752	3.63811	3.83779	3.17482	3.6042	3.56647	2.30226	2.47757	2.63367	2.21504	1.5591	1.36815	1.63512	1.39209	1.29375
CE 20:2	CE	C47H84NO2	+NH4+	694.65	20	2	0	FTMS+ 500-1000 mz	CE 17:0	% of total CE	%	0	0	0	0	0.339184	0	0.706889	1.06138	1.16776	1.30123	2.24892	2.37575	2.63614	1.84588	2.00624	2.63738	2.01723	2.22152	2.2877
CE 20:3	CE	C47H82NO2	+NH4+	692.634	20	3	0	FTMS+ 500-1000 mz	CE 17:0	% of total CE	%	0	0	0	0	7.40944	5.95292	7.78921	4.94786	6.69662	7.12719	2.20287	2.30646	2.44928	2.26241	1.85841	2.1725	1.94979	2.0979	1.97311
CE 20:4	CE	C47H80NO2	+NH4+	690.618	20	4	0	FTMS+ 500-1000 mz	CE 17:0	% of total CE	%	0	31.9238	24.5207	28.2211	5.94308	7.55255	4.62801	4.00173	3.76223	4.48943	7.74692	5.66567	6.856	7.85194	5.10236	4.61402	5.62772	5.08953	4.887
CE 20:5	CE	C47H78NO2	+NH4+	688.603	20	5	0	FTMS+ 500-1000 mz	CE 17:0	% of total CE	%	0	0	0	0	0	0	0	0	0.241825	0	0.28442	0.278913	0.141279	0.207811	0.422001	0.467224	0.437012	0.411768	0.40845
CE 22:2	CE	C49H88NO2	+NH4+	722.681	22	2	0	FTMS+ 500-1000 mz	CE 17:0	% of total CE	%	0	0	0	0	0	0	0	0.412961	0.716102	0	0.650033	0.605673	0.619078	0.53089	0.634268	0.89076	0.632434	0.759085	0.731161
CE 22:4	CE	C49H84NO2	+NH4+	718.65	22	4	0	FTMS+ 500-1000 mz	CE 17:0	% of total CE	%	0	0	0	0	3.76897	3.60462	3.81277	3.50602	4.03258	3.90338	5.13284	4.99718	6.0621	5.51139	3.35538	3.21187	3.79032	3.53153	3.43826
CE 22:5	CE	C49H82NO2	+NH4+	716.634	22	5	0	FTMS+ 500-1000 mz	CE 17:0	% of total CE	%	0	0	0	0	0.60784	1.495	1.55781	1.23625	1.7393	1.47727	2.24464	2.13868	2.30968	2.08389	1.28258	1.47269	1.3966	1.38038	1.44166
CE 22:6	CE	C49H80NO2	+NH4+	714.618	22	6	0	FTMS+ 500-1000 mz	CE 17:0	% of total CE	%	0	2.39082	0	4.49053	9.15987	6.9648	6.33985	9.04385	6.44327	6.04854	3.86172	3.21161	4.58005	4.68569	3.5365	4.05766	3.85069	3.96927	4.04519
Sum C14	CE		+NH4+					FTMS+ 500-1000 mz	CE 17:0	% of total CE	%	0	0	0	0	2.80166	4.35546	5.32095	6.56147	6.43449	7.05749	3.55323	3.75047	3.46701	3.56437	3.62723	3.33203	3.54677	3.56839	3.5183
Sum C15	CE		+NH4+					FTMS+ 500-1000 mz	CE 17:0	% of total CE	%	0	0	0	0	5.50637	7.1831	10.1251	9.03317	9.44132	10.5758	0.81676	0.94511	0.835035	0.609445	1.50648	1.57382	1.81579	1.61062	1.39895
Sum C16	CE		+NH4+					FTMS+ 500-1000 mz	CE 17:0	% of total CE	%	0	2.85032	0	3.54278	24.8141	30.3403	26.312	27.231	25.7667	25.2618	32.4248	36.9323	34.6275	36.1623	38.7381	37.4904	37.7349	38.8108	39.6871
Sum C18	CE		+NH4+					FTMS+ 500-1000 mz	CE 17:0	% of total CE	%	100	62.835	75.4793	63.7456	37.8743	28.9132	29.5696	29.7895	29.9536	29.1915	36.5306	34.3146	32.7832	32.4689	36.3713	36.7115	35.5656	35.1571	34.8894
Sum C20	CE		+NH4+					FTMS+ 500-1000 mz	CE 17:0	% of total CE	%	0	31.9238	24.5207	28.2211	15.4669	17.1436	16.9619	13.1858	15.4726	16.4843	14.7854	13.1044	14.7164	14.3831	10.9481	11.2593	11.6669	11.2128	10.85
Sum C22	CE		+NH4+					FTMS+ 500-1000 mz	CE 17:0	% of total CE	%	0	2.39082	0	4.49053	13.5367	12.0644	11.7104	14.1991	12.9312	11.4292	11.8892	10.9531	13.5709	12.8119	8.80873	9.63298	9.67004	9.64027	9.65627
Sum DB0	CE		+NH4+					FTMS+ 500-1000 mz	CE 17:0	% of total CE	%	0	0	0	1.55284	29.6655	35.24	36.4717	37.7156	36.4412	38.7186	29.1568	34.0417	31.9148	32.9823	37.6544	37.297	37.1152	37.9605	38.5701
Sum DB1	CE		+NH4+					FTMS+ 500-1000 mz	CE 17:0	% of total CE	%	0	11.4912	0	13.8946	30.1641	28.1256	30.2031	27.8557	30.3387	26.934	30.4319	31.8932	29.2561	27.6983	32.1034	28.0842	31.2003	29.3057	29.1181
Sum DB2	CE		+NH4+					FTMS+ 500-1000 mz	CE 17:0	% of total CE	%	0	54.1942	75.4793	51.841	13.2812	11.0645	9.1975	11.6692	10.1158	11.3016	18.3531	14.763	16.1804	16.2477	14.2465	17.8993	14.1669	15.7979	15.5667
Sum DB3	CE		+NH4+					FTMS+ 500-1000 mz	CE 17:0	% of total CE	%	100	0	0	0	7.40944	5.95292	7.78921	4.97165	6.88508	7.12719	2.78767	3.01001	2.69962	2.73094	2.2968	2.896	2.4153	2.55348	2.52458
Sum DB4	CE		+NH4+					FTMS+ 500-1000 mz	CE 17:0	% of total CE	%	0	31.9238	24.5207	28.2211	9.71205	11.1572	8.44078	7.50775	7.79481	8.39281	12.8798	10.6629	12.9181	13.3633	8.45774	7.82589	9.41804	8.62106	8.32526
Sum DB5	CE		+NH4+					FTMS+ 500-1000 mz	CE 17:0	% of total CE	%	0	0	0	0	0.60784	1.495	1.55781	1.23625	1.98112	1.47727	2.52906	2.41759	2.45096	2.2917	1.70458	1.93991	1.83361	1.79215	1.85011
Sum DB6	CE		+NH4+					FTMS+ 500-1000 mz	CE 17:0	% of total CE	%	0	2.39082	0	4.49053	9.15987	6.9648	6.33985	9.04385	6.44327	6.04854	3.86172	3.21161	4.58005	4.68569	3.5365	4.05766	3.85069	3.96927	4.04519
Sum Total	CE		+NH4+					FTMS+ 500-1000 mz	CE 17:0	% of total CE	%	100	100	100	100	100	100	100	100	100	100	100	100	100	100	100	100	100	100	100
FC	FC	C27H45O	+H+ -H2O	369.352	27	1	0	FTMS+ MSX	FC7D	Concentration	nmol/mg wet weight	0	4.43896	3.85372	4.76815	5.81785	2.7401	3.10869	4.66275	3.60716	2.82605	5.36226	6.03888	5.5972	6.35545	6.66196	6.41407	7.37341	9.7953	9.51881
Sum Membrane FTMS	FC		+H+ -H2O					FTMS+ MSX	FC7D	% of Sum Membrane FTMS	%	0	24.3912	24.4616	24.4355	32.9562	31.2359	25.6796	32.7492	34.6547	26.575	29.9953	30.6949	27.9957	32.0418	40.0763	38.9217	43.0028	38.4163	39.3273
Sum Membrane QQQ	FC		+H+ -H2O					FTMS+ MSX	FC7D	% of Sum Membrane QQQ	%	0	21.8956	21.361	21.9138	29.6437	26.8336	22.0674	29.0085	30.3382	22.7302	26.9886	27.7719	25.2539	28.5064	35.3994	34.6901	38.2611	34.4466	34.7345
Sum Storage FTMS	CE		+NH4+					FTMS+ 500-1000 mz	CE 17:0	% of Sum Storage FTMS	%	0.847747	0.47947	0.0541433	1.10312	0.565559	2.04098	1.47655	10.4059	8.11476	5.37681	37.3964	9.90137	19.5175	11.558	30.4472	68.8116	21.6143	45.072	50.6793
Sum Storage QQQ	CE		+NH4+					FTMS+ 500-1000 mz	CE 17:0	% of Sum Storage QQQ	%	0.847747	0.47947	0.0541433	1.10312	0.565559	2.04098	1.47655	10.4059	8.11476	5.37681	37.3964	9.90137	19.5175	11.558	30.4472	68.8116	21.6143	45.072	50.6793
Sum Total FTMS	CE		+NH4+					FTMS+ 500-1000 mz	CE 17:0	% of Sum Total FTMS	%	0.126804	0.0902364	0.0358305	0.129056	0.497307	1.30161	1.25864	4.69827	4.9654	3.6009	2.67595	2.02678	1.43362	1.66525	18.4033	23.5019	14.0819	16.8912	16.9297
Sum Total QQQ	CE		+NH4+					FTMS+ 500-1000 mz	CE 17:0	% of Sum Total QQQ	%	0.436953	0.0834205	0.0343067	0.118481	0.492338	1.24181	1.23356	4.43545	4.75359	3.44476	2.45114	1.88469	1.31594	1.52243	17.6558	22.0306	13.6338	15.9227	15.7317
Sum Total QQQ	FC		+H+ -H2O					FTMS+ MSX	FC7D	% of Sum Total QQQ	%	0	17.8128	7.69849	19.2522	3.77676	10.2571	3.57659	16.3495	12.3429	8.01524	24.8851	22.2226	23.2363	24.4414	14.677	23.2873	13.9075	22.0581	23.7332
Ratio CE FTMS to FC FTMS								FTMS to FTMS			Ratio		0.00468318	0.00445629	0.00615415	0.13036	0.121068	0.344899	0.27129	0.385127	0.429777	0.0984982	0.0848097	0.0566332	0.0622891	1.20296	0.946039	0.980326	0.72185	0.662856

## Sheet: SampleTable
Lipid Class	Abbrev.	Method	Number of Species	min C-Atoms	max C-Atoms	min DB	max DB	min OH	max DB
Cholesteryl Ester	CE	FTMS+ 500-1000 mz	18	14	22	0	6	0	0
Free Cholesterol	FC	FTMS+ MSX	1
Sample Identifier	Material code	Sample Number	Sample Name	Sample Material	Sample amount	Unit amount	Sample concentration	Unit concentration
0096TI_0040	TI	40	1 CW Sham	prostate	1000	µl	5	mg/ml
0096TI_0044	TI	44	2 CW Sham	prostate	1000	µl	5	mg/ml
0096TI_0045	TI	45	3 CW Sham	prostate	1000	µl	5	mg/ml
0096TI_0037	TI	37	4 CW Cx	prostate	540	µl	5	mg/ml
0096TI_0038	TI	38	5 CW Cx	prostate	120	µl	5	mg/ml
0096TI_0039	TI	39	6 CW Cx	prostate	680	µl	5	mg/ml
0096TI_0041	TI	41	7 CW Cx	prostate	220	µl	5	mg/ml
0096TI_0042	TI	42	8 CW Cx	prostate	480	µl	5	mg/ml
0096TI_0043	TI	43	9 CW Cx	prostate	460	µl	5	mg/ml
0096TI_0047	TI	47	10 LXR DKO Sham	prostate	1000	µl	5	mg/ml
0096TI_0048	TI	48	11 LXR DKO Sham	prostate	1000	µl	5	mg/ml
0096TI_0049	TI	49	12 LXR DKO Sham	prostate	1000	µl	5	mg/ml
0096TI_0050	TI	50	13 LXR DKO Sham	prostate	1000	µl	5	mg/ml
0096TI_0046	TI	46	14 LXR DKO Cx	prostate	420	µl	5	mg/ml
0096TI_0051	TI	51	15 LXR DKO Cx	prostate	500	µl	5	mg/ml
0096TI_0052	TI	52	16 LXR DKO Cx	prostate	520	µl	5	mg/ml
0096TI_0053	TI	53	17 LXR DKO Cx	prostate	720	µl	5	mg/ml
0096TI_0054	TI	54	18 LXR DKO Cx	prostate	920	µl	5	mg/ml
Spezies annotation
Lipid species annotation is based on the recommendations in Liebisch G, Vizcaíno JA, Köfeler H, Trötzmüller M, Griffiths WJ, Schmitz G, Spener F,
Wakelam MJ. Shorthand notation for lipid structures derived from mass spectrometry. J Lipid Res. 2013 Jun;54(6):1523-30.
