# Supplementary material for: Absence of nuclear receptors LXRs impairs immune response to androgen deprivation and leads to prostate neoplasia
Source: PLoS Biol. 2020 Dec 7;18(12):e3000948. doi: 10.1371/journal.pbio.3000948 (PMC7752095; doi:10.1371/journal.pbio.3000948)
Supplement: S6 Data — Hallmark gene sets positive/negative enrichment results obtained by GSEA analysis of RNA sequencing in LXR DKO Cx compared to LXR DKO Sh mice. Cx, castrated; GSEA, Gene Set Enrichment Analyses; LXR DKO, LXR alpha and beta double knock-out; Sh, sham-operated. (XLSX) [file pbio.3000948.s013.xlsx]

## Sheet: gsea_report_for_na_pos_15161955
NAME	SIZE	ES	NES	NOM p-val	FDR q-val	FWER p-val	RANK AT MAX	LEADING EDGE
HALLMARK_ALLOGRAFT_REJECTION	182	0.6528778	1.9556754	0.0	0.0	0.0	3727	tags=59%, list=20%, signal=73%
HALLMARK_INFLAMMATORY_RESPONSE	193	0.6226462	1.8628957	0.0	0.0	0.0	2621	tags=46%, list=14%, signal=52%
HALLMARK_EPITHELIAL_MESENCHYMAL_TRANSITION	192	0.60272366	1.8026605	0.0	2.7210882E-4	0.001	5036	tags=64%, list=27%, signal=86%
HALLMARK_TNFA_SIGNALING_VIA_NFKB	194	0.60196567	1.7976282	0.0	2.0408162E-4	0.001	4094	tags=53%, list=22%, signal=67%
HALLMARK_IL6_JAK_STAT3_SIGNALING	83	0.6365539	1.7912002	0.0	1.632653E-4	0.001	5169	tags=67%, list=28%, signal=93%
HALLMARK_KRAS_SIGNALING_UP	189	0.6003573	1.7887999	0.0	1.3605441E-4	0.001	3545	tags=49%, list=19%, signal=60%
HALLMARK_INTERFERON_GAMMA_RESPONSE	182	0.59449065	1.7752014	0.0	1.16618074E-4	0.001	3568	tags=49%, list=19%, signal=60%
HALLMARK_INTERFERON_ALPHA_RESPONSE	86	0.57318705	1.6418959	0.0	0.0011599936	0.011	4756	tags=59%, list=25%, signal=79%
HALLMARK_HEDGEHOG_SIGNALING	35	0.6446685	1.6411676	0.0011764705	0.0010311055	0.011	4124	tags=54%, list=22%, signal=69%
HALLMARK_COMPLEMENT	179	0.55169934	1.6331578	0.0	0.0011000577	0.013	3564	tags=42%, list=19%, signal=51%
HALLMARK_COAGULATION	130	0.5503737	1.6163888	0.0	0.0014579574	0.019	4718	tags=52%, list=25%, signal=69%
HALLMARK_IL2_STAT5_SIGNALING	191	0.53715444	1.6101838	0.0	0.0014059054	0.02	3918	tags=42%, list=21%, signal=52%
HALLMARK_ANGIOGENESIS	35	0.593543	1.5211761	0.0046783625	0.0049366206	0.073	5318	tags=66%, list=28%, signal=91%
HALLMARK_APICAL_JUNCTION	191	0.46681458	1.3983219	0.003009027	0.02883824	0.379	4459	tags=37%, list=24%, signal=48%
HALLMARK_P53_PATHWAY	191	0.44009858	1.3112049	0.012121212	0.08662797	0.797	5202	tags=38%, list=28%, signal=52%
HALLMARK_APOPTOSIS	156	0.43899316	1.2998042	0.028571429	0.09427841	0.839	3802	tags=31%, list=20%, signal=38%
HALLMARK_SPERMATOGENESIS	124	0.43377623	1.266215	0.051975053	0.13463527	0.93	4257	tags=29%, list=23%, signal=37%
HALLMARK_APICAL_SURFACE	43	0.46637538	1.2311515	0.16647531	0.187052	0.989	6663	tags=60%, list=35%, signal=93%
HALLMARK_KRAS_SIGNALING_DN	182	0.4086552	1.2173985	0.07583418	0.20402005	0.995	3951	tags=36%, list=21%, signal=45%

## Sheet: gsea_report_for_na_neg_15161955
NAME	SIZE	ES	NES	NOM p-val	FDR q-val	FWER p-val	RANK AT MAX	LEADING EDGE
HALLMARK_OXIDATIVE_PHOSPHORYLATION	192	-0.496677	-2.1306615	0.0	0.0	0.0	4867	tags=54%, list=26%, signal=72%
HALLMARK_UNFOLDED_PROTEIN_RESPONSE	112	-0.51942176	-2.028033	0.0	0.0	0.0	3761	tags=45%, list=20%, signal=55%
HALLMARK_PROTEIN_SECRETION	94	-0.5077207	-1.9636602	0.0	0.0	0.0	3271	tags=48%, list=17%, signal=58%
HALLMARK_ANDROGEN_RESPONSE	94	-0.4207124	-1.6575124	0.0	0.0052986513	0.003	1442	tags=23%, list=8%, signal=25%
HALLMARK_FATTY_ACID_METABOLISM	146	-0.34035197	-1.3393102	0.0	0.07682633	0.073	2348	tags=27%, list=13%, signal=31%
HALLMARK_HEME_METABOLISM	183	-0.2777833	-1.1911585	0.0	0.20336272	0.219	3496	tags=34%, list=19%, signal=42%
HALLMARK_MTORC1_SIGNALING	191	-0.27206248	-1.177222	0.0	0.18570647	0.234	2909	tags=32%, list=15%, signal=37%
HALLMARK_MYC_TARGETS_V1	197	-0.27358294	-1.1672204	0.083333336	0.17277735	0.244	5319	tags=40%, list=28%, signal=55%
HALLMARK_GLYCOLYSIS	193	-0.25391245	-1.0814939	0.083333336	0.28955236	0.418	2324	tags=26%, list=12%, signal=29%
HALLMARK_DNA_REPAIR	137	-0.24344063	-0.99838465	0.54545456	0.455062	0.607	4451	tags=34%, list=24%, signal=44%
