# Supplementary material for: Absence of nuclear receptors LXRs impairs immune response to androgen deprivation and leads to prostate neoplasia
Source: PLoS Biol. 2020 Dec 7;18(12):e3000948. doi: 10.1371/journal.pbio.3000948 (PMC7752095; doi:10.1371/journal.pbio.3000948)
Supplement: S7 Data — RNA sequencing data for framed genes related to Fig 6B, i.e., cytokine coding genes specifically upregulated in DKO 1-month castrated mice. DKO, double knock-out. (XLSX) [file pbio.3000948.s014.xlsx]

## Sheet: Cyt_LXR_B
Gene,name	log2FoldChange,,CW_Castre,vs,CW_Sham,	pvalue,,CW_Castre,vs,CW_Sham,	padj,,CW_Castre,vs,CW_Sham,	log2FoldChange,,DH_Castre,vs,DH_Sham,	pvalue,,DH_Castre,vs,DH_Sham,	padj,,DH_Castre,vs,DH_Sham,
Ccl21a	2.77186	4.02e-12	9.9e-11	1.58297	6.56415e-05	0.000433277
Inha	1.72599	6.49e-06	5.18e-05	1.36472	0.000295392	0.00165018
Cxcl9	4.61814	4.51e-11	9.16e-10	2.6229	0.000124668	0.000770594
Cxcl13	1.61671	0.00876782	0.0335222	1.63341	0.00792348	0.0299219
Ccl2	2.15323	0.000119828	0.000730184	3.26486	7.90159e-09	1.14738e-07
Ccl24	1.43999	0.0172564	0.0603231	2.81577	2.62484e-06	2.3788e-05
Pf4	1.80582	5.91e-06	4.75e-05	1.21762	0.00177456	0.00805066
Clcf1	3.01873	6.38e-16	2.74e-14	2.4643	1.46772e-11	3.3688e-10
Thpo	2.69423	1.31e-08	1.73e-07	1.71579	4.89466e-05	0.000334228
Ebi3	1.3043	0.000875625	0.00440679	0.846557	0.027416	0.0868509
Cmtm7	-0.0413874	0.823723	1	0.300642	0.106201	0.268133
Ccl12	2.434	1.51e-05	0.000111434	3.71174	3.75163e-10	6.94062e-09
Nog	0.434455	0.465788	0.833418	1.17444	0.0500339	0.144236
Cxcl10	3.27855	3.24e-07	3.35e-06	3.04345	1.68579e-06	1.59495e-05
Bmp2	0.103097	0.722425	1	0.476435	0.095722	0.246199
Il12b	4.46773	6.44e-07	6.26e-06	3.36052	0.000215752	0.00125032
6030468B19Rik	1.72879	0.0832206	0.227849	1.18734	0.238952	0.5089
Pglyrp1	4.00783	4.25e-08	5.15e-07	4.89305	2.164e-11	4.82855e-10
Timp1	2.07671	7.61e-05	0.000484439	3.51996	2.00525e-11	4.50938e-10
Sectm1b	2.25818	7.18e-06	5.67e-05	2.05887	4.58333e-05	0.000314718
Ccl22	4.29459	1.95e-09	2.97e-08	3.70212	4.68352e-07	4.99223e-06
Tnfsf9	0.783314	0.0494387	0.148372	2.84604	2.01205e-10	3.9049e-09
Osm	3.09821	7.1e-05	0.000454861	4.23444	7.03577e-08	8.74808e-07
Il1b	3.85043	2.95e-08	3.67e-07	3.21253	3.2016e-06	2.84459e-05
Lefty1	1.24284	0.00907833	0.0345273	2.20677	2.32989e-06	2.13966e-05
Ccl4	1.65429	0.00365968	0.0155843	3.41152	7.72777e-09	1.12546e-07
Ccl3	3.46707	5.58e-07	5.51e-06	3.14828	9.7973e-07	9.71239e-06
Il5	0.156221	0.851952	1	2.7155	0.0022474	0.0099136
Cxcl15	2.18777	0.000109612	0.000674619	3.5342	4.22356e-10	7.78025e-09
Tnfsf13b	1.87891	2.08e-09	3.16e-08	2.21074	2.38769e-12	6.223e-11
Il1a	1.69738	0.00503427	0.0205483	3.18435	3.14209e-07	3.44849e-06
Spp1	1.86102	0.0134088	0.0484317	5.83761	1.29678e-14	4.82146e-13
Inhba	0.881715	0.057978	0.169192	2.33554	6.13869e-07	6.37169e-06
Il33	0.637363	0.192653	0.444391	2.96711	1.30887e-09	2.20681e-08
Ccl9	1.80666	0.00015362	0.000912682	2.72499	1.14637e-08	1.62891e-07
Cxcl1	4.11621	3.94e-08	4.8e-07	5.19891	4.08262e-12	1.02674e-10
Ccl20	2.32024	0.0064048	0.0254162	4.18448	7.64929e-07	7.74352e-06
Ccl7	1.58825	0.00289653	0.0126896	3.12172	4.82626e-09	7.32383e-08
Il6	2.40709	0.00885342	0.0337932	3.84763	3.02744e-05	0.000216878
Cx3cl1	0.697011	8.66e-05	0.000544837	1.28304	4.65287e-13	1.35299e-11
Ltb	2.40928	1.23e-06	1.14e-05	2.82	1.71435e-08	2.35622e-07
Lif	1.11135	0.0122718	0.0448998	2.10142	1.77528e-06	1.67226e-05
Cxcl2	3.46299	2.68e-05	0.000188238	3.85797	2.35991e-06	2.16434e-05
Wnt7a	0.464522	0.622169	0.999561	3.23236	0.000329437	0.00181649
Cmtm3	1.28921	1.92e-11	4.19e-10	1.46849	1.6738e-14	6.08523e-13
Bmp1	1.3121	0.000125783	0.000764581	1.50781	1.03681e-05	8.28602e-05
Cxcl14	1.56979	8.29e-05	0.000523251	2.18568	4.20608e-08	5.41755e-07
Csf1	1.82575	8.42e-12	1.95e-10	2.26761	1.90674e-17	1.03544e-15
Tnfsf10	3.35097	3.14e-13	9.18e-12	3.39829	1.24177e-13	3.9446e-12
Inhbb	3.59607	2.65e-19	1.81e-17	3.71536	1.65609e-21	1.42901e-19
Ccl6	2.23651	4.57e-06	3.76e-05	2.60557	8.69825e-08	1.06347e-06
Ccl8	3.58453	4.43e-11	9.04e-10	3.84499	1.02224e-12	2.81784e-11
Tgfb1	2.09233	4.47e-11	9.09e-10	2.51098	5.35182e-16	2.3714e-14
Cxcl16	2.4111	6.8e-15	2.51e-13	3.00539	1.83107e-22	1.76095e-20
Il1rn	4.83115	3.74e-12	9.23e-11	4.9016	6.33419e-13	1.79195e-11
Ccl19	2.25327	0.0136486	0.0491741	2.17067	0.010572	0.0383263
Ccl17	2.59796	0.000767985	0.0039166	3.38586	1.18215e-05	9.33491e-05
Gdf3	3.46714	2.35e-06	2.05e-05	3.03995	6.04665e-06	5.08985e-05
Il4	1.96001	0.0468219	0.1419	1.7975	0.0537546	0.153002
Tnf	2.61742	2.27e-05	0.00016184	2.84899	2.72029e-06	2.4569e-05
Cxcl5	3.73326	6.6e-06	5.25e-05	5.59373	1.49063e-11	3.41683e-10
Il13	0	1	1	1.40911	0.0301785	0.0941478
Cxcl3	1.7454	0.0301979	0.0979546	3.73932	1.04231e-06	1.02736e-05
Cxcl17	2.59963	1.58e-05	0.000116021	3.38688	1.45763e-08	2.0359e-07
Cxcl11	2.10405	0.00975617	0.0367645	3.25367	2.91278e-05	0.000209827
Scgb3a1	1.19269	0.221787	0.495485	1.83337	0.0536271	0.15269
Csf2	3.30149	0.000863613	0.00435525	2.69871	0.00663514	0.0256503
Ifnb1	0	1	1	1.64873	0.104554	0.264693
Lefty2	-0.00184616	0.997703	1	0.486237	0.448623	0.803832
