# Supplementary material for: Absence of nuclear receptors LXRs impairs immune response to androgen deprivation and leads to prostate neoplasia
Source: PLoS Biol. 2020 Dec 7;18(12):e3000948. doi: 10.1371/journal.pbio.3000948 (PMC7752095; doi:10.1371/journal.pbio.3000948)
Supplement: S8 Data — RNA sequencing data for OPN-target genes analysis related to Fig 6J specifically deregulated in DKO 1-month castrated mice. DKO, double knock-out; OPN, osteopontin. (XLSX) [file pbio.3000948.s015.xlsx]

## Sheet: OPN CLUSTERS
Gene Symbol
MOUSE	HUMAN	Nuclear receptor interacting protein 1
Pnn	PNN	Pinin, desmosome‐associated protein
Smarca2	SWI2	SWI/SNF related, matrix‐associated, actin dependent regulator of chromatin, subfamily a, member 1
Igf2r	IGF2R	Insulin‐like growth factor 2 receptor
Fh1	FH	Fumarate hydratase, mitochondrial (Human)
Aldh6a1	ALDH6A1	Methylmalonate‐semialdehyde dehydrogenase
Orc2	Orc2	Origin recognition complex, subunit 2 (yeast homolog)‐like
Gemin2	GEMIN2	Survival of motor neuron protein interacting protein 1
Nqo1	NQO1	NAD(P)H dehydrogenase, quinone 1
Gmps	GMPS	Guanine monphosphate synthetase
Upp1	UP	Uridine phosphorylase
Rfc5	RFC5	Replication factor C (activator 1) 5 (36.5 kD)
Tnfrsf11b	TNFRSF11B	Tumor necrosis factor receptor superfamily, member 11b (osteoprotegerin)
Mafb	KRML	V‐maf musculoaponeurotic fibrosarcoma oncogene homolog B (avian)
S100a3	S100A3	S100 calcium‐binding protein A3
Rfc2	RFC2	Human replication factor C (activator 1) 2
Try5	TRY2	Protease, serine, 2 (trypsin 2)
Cd44	CD44	CD44
Prss2	TRY2	Protease, serine, 2 (trypsin 2)
Gli3	PHS	GLI‐Kruppel family member GLI3
Nrip1	NRIP1	Nuclear receptor interacting protein 1
Tnnt1	TNNT1	Troponin‐T1
Zeb1	TCF8	Transcription factor 8
Kank2	SIP	Siah‐interacting protein
Fads1	FADS1	Fatty acid desaturase (Delta 5 desaturase)
Smarca1	SWI2	SWI/SNF related, matrix‐associated, actin dependent regulator of chromatin, subfamily a, member 1
Rnd3	RHOE	RhoE
Crim1	CRIM1	Cysteine‐rich motor neuron 1
Igfbp3	IGFBP3	Insulin‐like growth factor binding protein 3
Txnip	TXNIP	Thioredoxin interacting protein

## Sheet: OPN TARGETS
Symbol	Genbank	Description
1‐8D	NM_006435	Interferon induced transmembrane protein 2 (1‐8D)
ACYPE	NM_001107	Acylphosphatase 1, erythrocyte (common) type
AD024	AF225416	AD024 protein
ALDH6A1	AF130089	Methylmalonate‐semialdehyde dehydrogenase
AMY‐1	D50692	C‐myc binding protein
AP19	NM_001283	Adaptor‐related protein complex 1, sigma 1 subunit
APG‐1	NM_014278	Heat shock protein (hsp110 family)
ATX1	NM_004045	ATX1 (antioxidant protein 1, yeast) homolog 1
B4GALT5	NM_004776	UDP‐Gal:betaGlcNAc beta 1,4‐ galactosyltransferase, polypeptide 5
BAX	U19599	BCL2‐associated X protein
BGP/CD66	M76742	Carcinoembryonic antigen‐related cell adhesion molecule 1 (biliary glycoprotein)
CAK/DDR1	NM_001954	Discoidin domain receptor family, member 1
CASP8AP2	AB037736	CASP8‐associated protein 2
CD44	NM_000610	CD44
CHK2/CDS1	NM_001263	CDP‐diacylglycerol synthase (phosphatidate cytidylyltransferase) 1
CHST6	NM_021615	Carbohydrate (N‐acetylglucosamine 6‐O) sulfotransferase 6
CITED2	NM_006079	Cbp/p300‐interacting transactivator, with Glu/Asp‐rich carboxy‐terminal domain, 2
CMH3	NM_000366	Tropomyosin 1 (alpha)
CP35	NM_000777	Cytochrome P450, subfamily IIIA (niphedipine oxidase), polypeptide 5
CPR8	AB033080	KIAA1254 protein (cell cycle progression 8 protein)
CRIM1	BG546884	Cysteine‐rich motor neuron 1
CRIM1	NM_016441	Cysteine‐rich motor neuron 1
CRYZ	NM_001889	Crystallin, zeta (quinone reductase)
CTGF/CCN2/NOV2	M92934	Connective tissue growth factor
CYR61/CCN1	NM_001554	Cysteine‐rich, angiogenic inducer, 61
DCHT/SPAK	NM_013233	Ste‐20 related kinase
DDR1	L20817	Discoidin domain receptor family, member 1
EBBP/TRIM16	NM_006470	Tripartite motif‐containing 16
FADS1	BE540552	Fatty acid desaturase (Delta 5 desaturase)
FH	AI363836	Fumarate hydratase, mitochondrial (Human)
FHL1	NM_001449	Four and a half LIM domains 1
FLNB	AV712733	Filamin B
GALNT3	BF063271	UDP‐N‐acetyl‐alpha‐D‐galactosamine:polypeptide N‐acetylgalactosaminyltransferase 3
GAS6/AXSF	NM_000820	Growth arrest‐specific 6
GEMIN2	NM_003616	Survival of motor neuron protein interacting protein 1
GMPS	NM_003875	Guanine monphosphate synthetase
GS3955	BC002637	GS3955 protein
HAS2	NM_005328	Hyaluronan synthase 2
HERPUD1	AF217990	Homocysteine‐inducible, endoplasmic reticulum stress‐inducible, ubiquitin‐like domain member 1
HNPP	L03203	Peripheral myelin protein 22
HNRPA3	BE867771	Heterogeneous nuclear riboprotein A3
HSPC133	AF201938	HSPC133 protein
HVH1/DUSP1	NM_004417	Dual specificity phosphatase 1
IFRD1	NM_001550	Interferon‐related developmental regulator 1
IGF2R	NM_000876	Insulin‐like growth factor 2 receptor
IGFBP3	M31159	Insulin‐like growth factor binding protein 3
INSIG1	BE300521	Insulin‐induced growth response protein CL‐6
ITGA6	AV733308	Integrin, alpha 6
KFYI	NM_002494	NADH dehydrogenase (ubiquinone) 1, subcomplex unknown, 1 (6 kD, KFYI)
KRML	NM_005461	V‐maf musculoaponeurotic fibrosarcoma oncogene homolog B (avian)
KRT19	NM_002276	Keratin 19
LAD1	NM_005558	Ladinin 1
LOC51065	NM_015920	40S ribosomal protein S27 isoform
LOC51719	NM_016289	MO25 protein
MAP2K1	AI571419	Dual specificity mitgoen‐activated protein kinase kinase 1
MCAM	M29277	Melanoma cell adhesion molecule
myr1	AK000160	Myosin IB
NET‐6	NM_014399	Tetraspan NET‐6 protein
NEU1	U84246	Sialidase 1 (lysosomal sialidase)
NMU	NM_006681	Neuromedin U
NNT	NM_012343	Nicotinamide nucleotide transhydrogenase
NQO1	AI039874	NAD(P)H dehydrogenase, quinone 1
NRIP1	AI824012	Nuclear receptor interacting protein 1
NTH1	U79718	Nth (E.coli endonuclease III)‐like 1
OPN/SPP1	M83248	Osteopontin
Orc2	NM_006190	Origin recognition complex, subunit 2 (yeast homolog)‐like
OT‐R	NM_000916	Oxytocin receptor
P40/EBP2	NM_006824	EBNA1‐binding protein 2
PCDGF/GRN	BC000324	Granulin/PC‐cell derived growth factor
PCDHGA1	AF152318	Protocadherin gamma subfamily A, 1
PDLG	AB011155	Discs, large (Drosophila) homolog 5
PDP	NM_018444	Pyruvate dehydrogenase phosphatase
PEA‐15	NM_003768	Phosphoprotein enriched in astrocytes 15
PHS	NM_000168	GLI‐Kruppel family member GLI3
PMSCL1	AI346350	Polymyositis/scleroderma autoantigen 1
PNN	Y09703	Pinin, desmosome‐associated protein
RAIG1	NM_003979	Retinoic acid induced 3
RFC2	M87338	Human replication factor C (activator 1) 2
RFC3	NM_002915	Replication factor C (activator 1) 3 (38 kD)
RFC5	NM_007370	Replication factor C (activator 1) 5 (36.5 kD)
RHOBTB3	NM_014899	KIAA0878 protein (Rho‐related BTB domain containing 3)
RHOE	BG054844	RhoE
ROBO1	BF059159	SLIT‐ROBO Rho GTPase activating protein 1
S100A3	NM_002960	S100 calcium‐binding protein A3
SCD	AB032261	Stearoyl‐CoA desaturase (delta‐9‐desaturase)
SIP	AF057356	Siah‐interacting protein
SREBF2	BE513151	Sterol regulatory element binding transcription factor 2
SWI2	NM_003069	SWI/SNF related, matrix‐associated, actin dependent regulator of chromatin, subfamily a, member 1
TCF8	U19969	Transcription factor 8
TGFA	NM_003236	Transforming growth factor, alpha
TNFRSF11B	BF433902	Tumor necrosis factor receptor superfamily, member 11b (osteoprotegerin)
TNNT1	AJ011712	Troponin‐T1
TPD52	BE974098	Tumor Protein D52
TPM1	M19267	Tropomyosin 1 (alpha)
TRY2	AF009664	Protease, serine, 2 (trypsin 2)
TUBB‐1	AI433261	Tubulin beta‐1 chain
TXNIP	NM_006472	Thioredoxin interacting protein
UP	NM_003364	Uridine phosphorylase
VEGF	M27281	Vascular endothelial growth factor
